# Supplementary material for: Genomic data in the All of Us Research Program
Source: Nature. 2024 Feb 19;627(8003):340–6. doi: 10.1038/s41586-023-06957-x (PMC10937371; doi:10.1038/s41586-023-06957-x)
Supplement: Supplementary file 3 — Associations of ACKR1, HLA-DQB1 and TCF7L2 loci with all Phecodes stratified by genetic ancestry. [file 41586_2023_6957_MOESM3_ESM.xlsx]

## Sheet: Supplementary Dataset 1
Predicted_Ancestry	Variant	Phecode_Phenotype	N_Cases	N_Controls	p	OR	SE	Firth_Regression
afr	chr1:159204893:T:C	8.5	377	33306	0.416127	1.09176	0.107962	FALSE
afr	chr6:32658495:C:A	8.5	377	33307	0.813077	1.02602	0.108623	FALSE
afr	chr10:112998590:C:T	8.5	377	33305	0.924326	0.992357	0.0807747	FALSE
afr	chr1:159204893:T:C	8.52	99	33854	0.473997	1.16379	0.211849	FALSE
afr	chr6:32658495:C:A	8.52	99	33855	0.603535	0.891067	0.222088	FALSE
afr	chr10:112998590:C:T	8.52	99	33853	0.195917	0.808654	0.164223	FALSE
afr	chr1:159204893:T:C	8.6	181	33212	0.848426	0.971949	0.148864	FALSE
afr	chr6:32658495:C:A	8.6	181	33213	0.224701	1.19562	0.147157	FALSE
afr	chr10:112998590:C:T	8.6	181	33211	0.695859	0.955312	0.116948	FALSE
afr	chr1:159204893:T:C	8	709	32190	0.524528	1.05057	0.0775257	FALSE
afr	chr6:32658495:C:A	8	709	32191	0.759902	1.02454	0.0793188	FALSE
afr	chr10:112998590:C:T	8	709	32189	0.691403	1.02363	0.0588474	FALSE
afr	chr1:159204893:T:C	10	155	33612	0.965545	0.993122	0.159773	FALSE
afr	chr6:32658495:C:A	10	155	33613	0.95713	1.00909	0.168354	FALSE
afr	chr10:112998590:C:T	10	155	33611	0.58653	1.06977	0.124012	FALSE
afr	chr1:159204893:T:C	31	22	34003	0.0558555	0.481722	0.38197	FALSE
afr	chr6:32658495:C:A	31	22	34004	0.237082	1.5898	0.392118	FALSE
afr	chr10:112998590:C:T	31	22	34002	0.188726	0.610934	0.37491	FALSE
afr	chr1:159204893:T:C	38.1	96	33722	0.372296	0.839033	0.196715	FALSE
afr	chr6:32658495:C:A	38.1	96	33723	0.386978	1.19097	0.202018	FALSE
afr	chr10:112998590:C:T	38.1	96	33721	0.0916932	1.29247	0.152121	FALSE
afr	chr1:159204893:T:C	38.2	57	33846	0.051417	0.61796	0.247092	FALSE
afr	chr6:32658495:C:A	38.2	57	33847	0.725203	0.901359	0.29544	FALSE
afr	chr10:112998590:C:T	38.2	57	33845	0.0518227	1.4583	0.194011	FALSE
afr	chr1:159204893:T:C	38.3	371	33345	0.307494	0.89873	0.104628	FALSE
afr	chr6:32658495:C:A	38.3	371	33346	0.523203	1.07156	0.108267	FALSE
afr	chr10:112998590:C:T	38.3	371	33344	0.128281	1.12869	0.0795935	FALSE
afr	chr1:159204893:T:C	38	1096	32031	0.592005	0.966827	0.0629471	FALSE
afr	chr6:32658495:C:A	38	1096	32032	0.308415	1.06705	0.0637136	FALSE
afr	chr10:112998590:C:T	38	1096	32030	0.000114902	1.19637	0.046487	FALSE
afr	chr1:159204893:T:C	41.1	458	33095	0.43654	1.07808	0.0966244	FALSE
afr	chr6:32658495:C:A	41.1	458	33096	0.956406	0.994583	0.0993586	FALSE
afr	chr10:112998590:C:T	41.1	458	33094	0.060184	1.14361	0.071397	FALSE
afr	chr1:159204893:T:C	41.11	114	33711	0.448904	1.16504	0.201722	FALSE
afr	chr6:32658495:C:A	41.11	114	33712	0.320701	1.20345	0.186491	FALSE
afr	chr10:112998590:C:T	41.11	114	33710	0.360704	1.13929	0.142673	FALSE
afr	chr1:159204893:T:C	41.12	295	33485	0.893606	1.01582	0.117324	FALSE
afr	chr6:32658495:C:A	41.12	295	33486	0.977512	0.996545	0.122781	FALSE
afr	chr10:112998590:C:T	41.12	295	33484	0.104137	1.15465	0.0884822	FALSE
afr	chr1:159204893:T:C	41.2	200	33336	0.0629355	1.33404	0.154983	FALSE
afr	chr6:32658495:C:A	41.2	200	33337	0.624776	1.0739	0.14578	FALSE
afr	chr10:112998590:C:T	41.2	200	33335	0.0742342	1.20938	0.106493	FALSE
afr	chr1:159204893:T:C	41.4	166	33444	0.491541	0.899733	0.153603	FALSE
afr	chr6:32658495:C:A	41.4	166	33445	0.357182	0.851413	0.174703	FALSE
afr	chr10:112998590:C:T	41.4	166	33443	0.865354	1.02066	0.120621	FALSE
afr	chr1:159204893:T:C	41.8	390	33207	0.769749	0.970657	0.10175	FALSE
afr	chr6:32658495:C:A	41.8	390	33208	0.967542	0.99563	0.107619	FALSE
afr	chr10:112998590:C:T	41.8	390	33206	0.495052	1.05506	0.0785543	FALSE
afr	chr1:159204893:T:C	41.9	91	33760	0.6542	1.10057	0.213929	FALSE
afr	chr6:32658495:C:A	41.9	91	33761	0.136485	0.684168	0.254903	FALSE
afr	chr10:112998590:C:T	41.9	91	33759	0.379237	0.862104	0.168746	FALSE
afr	chr1:159204893:T:C	41	2069	29510	0.247639	0.948702	0.0455503	FALSE
afr	chr6:32658495:C:A	41	2069	29511	0.860474	0.991561	0.048215	FALSE
afr	chr10:112998590:C:T	41	2069	29509	0.125059	1.05538	0.0351428	FALSE
afr	chr1:159204893:T:C	53.1	108	33843	0.00138031	0.577857	0.171451	FALSE
afr	chr6:32658495:C:A	53.1	108	33844	0.806981	0.950885	0.206128	FALSE
afr	chr10:112998590:C:T	53.1	108	33842	0.242809	1.18598	0.146033	FALSE
afr	chr1:159204893:T:C	53	435	33084	0.99802	0.999757	0.0977886	FALSE
afr	chr6:32658495:C:A	53	435	33085	0.757578	1.03171	0.101141	FALSE
afr	chr10:112998590:C:T	53	435	33083	0.560618	1.04468	0.0751115	FALSE
afr	chr1:159204893:T:C	54	947	32271	0.828715	0.985872	0.0657656	FALSE
afr	chr6:32658495:C:A	54	947	32272	0.00190125	0.791805	0.0751761	FALSE
afr	chr10:112998590:C:T	54	947	32270	0.507787	0.966341	0.0516975	FALSE
afr	chr1:159204893:T:C	70.1	44	33949	0.114795	1.76971	0.361964	FALSE
afr	chr6:32658495:C:A	70.1	44	33950	0.482881	0.780961	0.352342	FALSE
afr	chr10:112998590:C:T	70.1	44	33948	0.748882	1.07737	0.232807	FALSE
afr	chr1:159204893:T:C	70.2	307	33563	0.956254	0.993451	0.119776	FALSE
afr	chr6:32658495:C:A	70.2	307	33564	0.182082	1.16755	0.116089	FALSE
afr	chr10:112998590:C:T	70.2	307	33562	0.883635	1.01317	0.0894203	FALSE
afr	chr1:159204893:T:C	70.3	1307	32396	0.997887	0.999846	0.0579958	FALSE
afr	chr6:32658495:C:A	70.3	1307	32397	0.920875	1.00603	0.0604994	FALSE
afr	chr10:112998590:C:T	70.3	1307	32395	0.993946	1.00034	0.0448152	FALSE
afr	chr1:159204893:T:C	70.4	139	33794	0.866624	1.02955	0.173403	FALSE
afr	chr6:32658495:C:A	70.4	139	33795	0.770455	0.947851	0.183555	FALSE
afr	chr10:112998590:C:T	70.4	139	33793	0.445149	1.10466	0.130371	FALSE
afr	chr1:159204893:T:C	70.9	156	33598	0.293399	0.850567	0.154043	FALSE
afr	chr6:32658495:C:A	70.9	156	33599	0.21643	1.21503	0.157573	FALSE
afr	chr10:112998590:C:T	70.9	156	33597	0.977261	0.996431	0.125425	FALSE
afr	chr1:159204893:T:C	70	1566	32018	0.999338	1.00004	0.0533121	FALSE
afr	chr6:32658495:C:A	70	1566	32019	0.679781	1.02304	0.0551785	FALSE
afr	chr10:112998590:C:T	70	1566	32017	0.806273	1.01009	0.0409575	FALSE
afr	chr1:159204893:T:C	71.1	1268	32564	0.841312	1.01212	0.060159	FALSE
afr	chr6:32658495:C:A	71.1	1268	32565	0.129969	0.908307	0.0635127	FALSE
afr	chr10:112998590:C:T	71.1	1268	32563	0.386562	0.961616	0.0452026	FALSE
afr	chr1:159204893:T:C	71	1496	32250	0.761324	0.983293	0.0554695	FALSE
afr	chr6:32658495:C:A	71	1496	32251	0.141667	0.917471	0.0586105	FALSE
afr	chr10:112998590:C:T	71	1496	32249	0.892982	0.994427	0.0415392	FALSE
afr	chr1:159204893:T:C	78	815	32401	0.87363	0.988742	0.071184	FALSE
afr	chr6:32658495:C:A	78	815	32402	0.0229301	1.17434	0.0706539	FALSE
afr	chr10:112998590:C:T	78	815	32400	0.129748	1.08575	0.0542983	FALSE
afr	chr1:159204893:T:C	79.1	85	33854	0.178863	0.762521	0.201691	FALSE
afr	chr6:32658495:C:A	79.1	85	33855	0.608372	1.11751	0.216833	FALSE
afr	chr10:112998590:C:T	79.1	85	33853	0.238789	0.811891	0.176898	FALSE
afr	chr1:159204893:T:C	79.9	314	32555	0.51854	1.07769	0.115891	FALSE
afr	chr6:32658495:C:A	79.9	314	32556	0.236705	0.862434	0.125075	FALSE
afr	chr10:112998590:C:T	79.9	314	32554	0.255145	1.10345	0.0865088	FALSE
afr	chr1:159204893:T:C	79	1837	29407	0.758369	0.985418	0.0477515	FALSE
afr	chr6:32658495:C:A	79	1837	29408	0.850431	1.00949	0.0500815	FALSE
afr	chr10:112998590:C:T	79	1837	29406	0.149506	0.946818	0.0379169	FALSE
afr	chr1:159204893:T:C	80	122	33685	0.96858	1.00719	0.181827	FALSE
afr	chr6:32658495:C:A	80	122	33686	0.985665	1.00342	0.190232	FALSE
afr	chr10:112998590:C:T	80	122	33684	0.959998	0.992912	0.141829	FALSE
afr	chr1:159204893:T:C	81	108	33781	0.459442	1.16413	0.205431	FALSE
afr	chr6:32658495:C:A	81	108	33782	0.912344	1.02259	0.202923	FALSE
afr	chr10:112998590:C:T	81	108	33780	0.583242	1.08451	0.147864	FALSE
afr	chr1:159204893:T:C	90.2	154	33635	0.933316	1.01442	0.171108	FALSE
afr	chr6:32658495:C:A	90.2	154	33636	0.611461	0.913155	0.178842	FALSE
afr	chr10:112998590:C:T	90.2	154	33634	0.382053	0.893078	0.129366	FALSE
afr	chr1:159204893:T:C	90.3	60	33831	0.787862	1.07413	0.265769	FALSE
afr	chr6:32658495:C:A	90.3	60	33832	0.193622	0.661661	0.317709	FALSE
afr	chr10:112998590:C:T	90.3	60	33830	0.923043	0.980646	0.20231	FALSE
afr	chr1:159204893:T:C	90	762	32408	0.791458	0.980324	0.0751552	FALSE
afr	chr6:32658495:C:A	90	762	32409	0.943984	0.994539	0.0779325	FALSE
afr	chr10:112998590:C:T	90	761	32408	0.751485	1.01819	0.0569272	FALSE
afr	chr1:159204893:T:C	110.1	2493	29566	0.846495	1.00832	0.0428106	FALSE
afr	chr6:32658495:C:A	110.1	2493	29567	0.88396	0.993482	0.044803	FALSE
afr	chr10:112998590:C:T	110.1	2493	29565	0.00809325	1.0899	0.0325087	FALSE
afr	chr1:159204893:T:C	110.11	1686	31189	0.690741	0.979824	0.0512319	FALSE
afr	chr6:32658495:C:A	110.11	1686	31190	0.668955	1.02312	0.0534636	FALSE
afr	chr10:112998590:C:T	110.11	1686	31188	0.000633223	1.14192	0.0388376	FALSE
afr	chr1:159204893:T:C	110.12	666	32561	0.935063	0.993563	0.0792622	FALSE
afr	chr6:32658495:C:A	110.12	666	32562	0.943363	0.994111	0.0831348	FALSE
afr	chr10:112998590:C:T	110.12	666	32560	0.241707	1.07334	0.0604521	FALSE
afr	chr1:159204893:T:C	110.13	263	33141	0.949674	0.992057	0.126348	FALSE
afr	chr6:32658495:C:A	110.13	263	33142	0.881661	0.980503	0.132263	FALSE
afr	chr10:112998590:C:T	110.13	263	33140	0.889598	1.01342	0.0960246	FALSE
afr	chr1:159204893:T:C	110.2	176	33456	0.724875	0.95046	0.144363	FALSE
afr	chr6:32658495:C:A	110.2	176	33457	0.974747	0.995078	0.155862	FALSE
afr	chr10:112998590:C:T	110.2	176	33455	0.986108	1.00204	0.117136	FALSE
afr	chr1:159204893:T:C	110	2673	29223	0.926924	0.996231	0.0411747	FALSE
afr	chr6:32658495:C:A	110	2673	29224	0.989547	1.00057	0.0431754	FALSE
afr	chr10:112998590:C:T	110	2673	29222	0.0046895	1.09305	0.0314652	FALSE
afr	chr1:159204893:T:C	112.3	155	33542	0.741577	0.948206	0.161276	FALSE
afr	chr6:32658495:C:A	112.3	155	33543	0.518205	0.891476	0.177797	FALSE
afr	chr10:112998590:C:T	112.3	155	33541	0.792298	0.967256	0.126427	FALSE
afr	chr1:159204893:T:C	112	1797	30200	0.779054	0.98621	0.0494933	FALSE
afr	chr6:32658495:C:A	112	1797	30201	0.619014	1.02586	0.0513377	FALSE
afr	chr10:112998590:C:T	112	1797	30199	0.265743	1.04315	0.0379562	FALSE
afr	chr1:159204893:T:C	117.2	22	34011	0.279123	1.70058	0.490597	FALSE
afr	chr6:32658495:C:A	117.2	22	34012	0.700601	1.17281	0.414551	FALSE
afr	chr10:112998590:C:T	117.2	22	34010	0.443221	1.27851	0.320431	FALSE
afr	chr1:159204893:T:C	117.4	33	33993	0.7256	0.887095	0.341335	FALSE
afr	chr6:32658495:C:A	117.4	33	33994	0.203871	1.50134	0.319817	FALSE
afr	chr10:112998590:C:T	117.4	33	33992	0.0728717	1.5748	0.253189	FALSE
afr	chr1:159204893:T:C	117	145	33687	0.269305	1.22184	0.181374	FALSE
afr	chr6:32658495:C:A	117	145	33688	0.215635	1.22586	0.164461	FALSE
afr	chr10:112998590:C:T	117	145	33686	0.916421	0.986431	0.130187	FALSE
afr	chr1:159204893:T:C	130	21	33977	0.537302	1.30614	0.432932	FALSE
afr	chr6:32658495:C:A	130	21	33978	0.631065	0.795735	0.475791	FALSE
afr	chr10:112998590:C:T	130	21	33976	0.138082	0.558095	0.393282	FALSE
afr	chr1:159204893:T:C	131	498	32727	0.0120537	0.79576	0.0909984	FALSE
afr	chr6:32658495:C:A	131	498	32728	0.397958	1.0832	0.0945476	FALSE
afr	chr10:112998590:C:T	131	498	32726	0.866306	1.01197	0.0706538	FALSE
afr	chr1:159204893:T:C	132	118	33562	0.307558	0.833935	0.177977	FALSE
afr	chr6:32658495:C:A	132	118	33563	0.21717	1.24832	0.179729	FALSE
afr	chr10:112998590:C:T	132	118	33561	0.854121	0.973825	0.14426	FALSE
afr	chr1:159204893:T:C	134	24	33977	0.0434353	0.49665	0.346556	FALSE
afr	chr6:32658495:C:A	134	24	33978	0.175624	1.62133	0.356811	FALSE
afr	chr10:112998590:C:T	134	24	33976	0.728704	0.893508	0.324638	FALSE
afr	chr1:159204893:T:C	136	806	31929	0.846497	0.98594	0.0731417	FALSE
afr	chr6:32658495:C:A	136	806	31930	0.478675	1.05417	0.0744647	FALSE
afr	chr10:112998590:C:T	136	806	31928	0.0884956	1.09758	0.0546597	FALSE
afr	chr1:159204893:T:C	145	46	33962	0.0587197	1.8637	0.329349	FALSE
afr	chr6:32658495:C:A	145	46	33963	0.4432	0.773166	0.335499	FALSE
afr	chr10:112998590:C:T	145	46	33961	0.973945	1.00755	0.230332	FALSE
afr	chr1:159204893:T:C	149.1	34	34002	0.454666	1.31188	0.36308	FALSE
afr	chr6:32658495:C:A	149.1	34	34003	0.672883	1.1555	0.342336	FALSE
afr	chr10:112998590:C:T	149.1	34	34001	0.0931364	1.52914	0.25294	FALSE
afr	chr1:159204893:T:C	149.4	34	33988	0.909931	1.04027	0.348973	FALSE
afr	chr6:32658495:C:A	149.4	34	33989	0.625495	1.18187	0.342368	FALSE
afr	chr10:112998590:C:T	149.4	34	33987	0.00284244	2.09151	0.247257	FALSE
afr	chr1:159204893:T:C	149.5	33	33995	0.139704	1.83652	0.411589	FALSE
afr	chr6:32658495:C:A	149.5	33	33996	0.356687	1.35592	0.330345	FALSE
afr	chr10:112998590:C:T	149.5	33	33994	0.199606	1.39278	0.258288	FALSE
afr	chr1:159204893:T:C	149	86	33917	0.571546	1.13214	0.219358	FALSE
afr	chr6:32658495:C:A	149	86	33918	0.575573	1.1291	0.216879	FALSE
afr	chr10:112998590:C:T	149	86	33916	0.0070404	1.53409	0.158795	FALSE
afr	chr1:159204893:T:C	151	39	33981	0.518963	1.2559	0.353289	FALSE
afr	chr6:32658495:C:A	151	39	33982	0.0144801	1.95835	0.274874	FALSE
afr	chr10:112998590:C:T	151	39	33980	0.0903102	0.620024	0.28221	FALSE
afr	chr1:159204893:T:C	153.2	192	33710	0.996892	1.00056	0.144904	FALSE
afr	chr6:32658495:C:A	153.2	192	33711	0.720816	1.05504	0.149924	FALSE
afr	chr10:112998590:C:T	153.2	192	33709	0.0525183	0.792833	0.119732	FALSE
afr	chr1:159204893:T:C	153.3	227	33699	0.769845	1.04095	0.137172	FALSE
afr	chr6:32658495:C:A	153.3	227	33700	0.697022	1.05536	0.138392	FALSE
afr	chr10:112998590:C:T	153.3	227	33698	0.466363	0.925992	0.105558	FALSE
afr	chr1:159204893:T:C	153	368	33446	0.96106	0.994838	0.105999	FALSE
afr	chr6:32658495:C:A	153	368	33447	0.678688	0.954337	0.112825	FALSE
afr	chr10:112998590:C:T	153	368	33445	0.0805117	0.862563	0.0845943	FALSE
afr	chr1:159204893:T:C	155.1	56	33940	0.620707	1.14649	0.276264	FALSE
afr	chr6:32658495:C:A	155.1	56	33941	0.478909	1.20551	0.263967	FALSE
afr	chr10:112998590:C:T	155.1	56	33939	0.744657	0.932882	0.213318	FALSE
afr	chr1:159204893:T:C	155	66	33924	0.348126	1.27713	0.260716	FALSE
afr	chr6:32658495:C:A	155	66	33925	0.637906	1.12424	0.248833	FALSE
afr	chr10:112998590:C:T	155	66	33923	0.396925	0.843571	0.20081	FALSE
afr	chr1:159204893:T:C	157	43	33980	0.572273	1.1876	0.304461	FALSE
afr	chr6:32658495:C:A	157	43	33981	0.608448	0.841797	0.33617	FALSE
afr	chr10:112998590:C:T	157	43	33979	0.779556	0.934161	0.243327	FALSE
afr	chr1:159204893:T:C	158	106	33780	0.066759	0.713034	0.184491	FALSE
afr	chr6:32658495:C:A	158	106	33781	0.827227	1.04544	0.203602	FALSE
afr	chr10:112998590:C:T	158	106	33779	0.451227	0.889056	0.156092	FALSE
afr	chr1:159204893:T:C	159	71	33905	0.66175	0.903531	0.231874	FALSE
afr	chr6:32658495:C:A	159	71	33906	0.925985	0.976824	0.252413	FALSE
afr	chr10:112998590:C:T	159	71	33904	0.937872	1.01458	0.185721	FALSE
afr	chr1:159204893:T:C	165.1	230	33720	0.183836	1.20382	0.139576	FALSE
afr	chr6:32658495:C:A	165.1	230	33721	0.562204	0.91944	0.144918	FALSE
afr	chr10:112998590:C:T	165.1	230	33719	0.924582	0.990123	0.104852	FALSE
afr	chr1:159204893:T:C	165	235	33708	0.149393	1.22108	0.138545	FALSE
afr	chr6:32658495:C:A	165	235	33709	0.538015	0.915357	0.143615	FALSE
afr	chr10:112998590:C:T	165	235	33707	0.982919	1.00222	0.103537	FALSE
afr	chr1:159204893:T:C	170.1	27	33983	0.521775	1.32223	0.436025	FALSE
afr	chr6:32658495:C:A	170.1	27	33984	0.914851	1.04437	0.406025	FALSE
afr	chr10:112998590:C:T	170.1	27	33982	0.602104	0.849657	0.312484	FALSE
afr	chr1:159204893:T:C	170.2	65	33941	0.950886	1.01597	0.257205	FALSE
afr	chr6:32658495:C:A	170.2	65	33942	0.870645	1.04331	0.260398	FALSE
afr	chr10:112998590:C:T	170.2	65	33940	0.825701	0.957919	0.195224	FALSE
afr	chr1:159204893:T:C	170	84	33895	0.522897	1.16077	0.233349	FALSE
afr	chr6:32658495:C:A	170	84	33896	0.861161	1.04088	0.229115	FALSE
afr	chr10:112998590:C:T	170	84	33894	0.83636	0.965153	0.171717	FALSE
afr	chr1:159204893:T:C	172.2	83	33859	0.0718009	1.53472	0.237919	FALSE
afr	chr6:32658495:C:A	172.2	83	33860	0.259853	1.26761	0.210461	FALSE
afr	chr10:112998590:C:T	172.2	83	33858	0.204601	1.23372	0.165567	FALSE
afr	chr1:159204893:T:C	172.22	27	33978	0.15693	1.87687	0.444803	FALSE
afr	chr6:32658495:C:A	172.22	27	33979	0.0209713	2.08879	0.319075	FALSE
afr	chr10:112998590:C:T	172.22	27	33977	0.0659636	1.67035	0.279024	FALSE
afr	chr1:159204893:T:C	172	108	33817	0.0386251	1.53694	0.207816	FALSE
afr	chr6:32658495:C:A	172	108	33818	0.403579	1.17143	0.18944	FALSE
afr	chr10:112998590:C:T	172	108	33816	0.137118	1.24096	0.14522	FALSE
afr	chr1:159204893:T:C	173	278	33113	0.0186817	1.34993	0.127582	FALSE
afr	chr6:32658495:C:A	173	278	33114	0.414317	0.898587	0.130993	FALSE
afr	chr10:112998590:C:T	173	278	33112	0.0432805	1.2025	0.0912427	FALSE
afr	chr1:159204893:T:C	174	808	33025	0.999372	0.999943	0.0727822	FALSE
afr	chr6:32658495:C:A	174	808	33026	0.379667	1.06821	0.0751086	FALSE
afr	chr10:112998590:C:T	174	808	33024	0.986817	1.00094	0.0569246	FALSE
afr	chr1:159204893:T:C	189.1	144	33841	0.609335	0.918056	0.167305	FALSE
afr	chr6:32658495:C:A	189.1	144	33842	0.12728	1.28229	0.163056	FALSE
afr	chr10:112998590:C:T	189.1	144	33840	0.19607	0.838432	0.136307	FALSE
afr	chr1:159204893:T:C	189.11	130	33860	0.399664	0.863452	0.174321	FALSE
afr	chr6:32658495:C:A	189.11	130	33861	0.122241	1.30238	0.17095	FALSE
afr	chr10:112998590:C:T	189.11	130	33859	0.233059	0.842928	0.143288	FALSE
afr	chr1:159204893:T:C	189.2	84	33916	0.231725	1.31925	0.23167	FALSE
afr	chr6:32658495:C:A	189.2	84	33917	0.50602	0.850092	0.244209	FALSE
afr	chr10:112998590:C:T	189.2	84	33915	0.613143	0.915283	0.175086	FALSE
afr	chr1:159204893:T:C	189.21	68	33943	0.171324	1.42297	0.257865	FALSE
afr	chr6:32658495:C:A	189.21	68	33944	0.448196	0.812199	0.274265	FALSE
afr	chr10:112998590:C:T	189.21	68	33942	0.488872	0.87268	0.196772	FALSE
afr	chr1:159204893:T:C	189	225	33718	0.812043	1.03307	0.136818	FALSE
afr	chr6:32658495:C:A	189	225	33719	0.35095	1.13519	0.135939	FALSE
afr	chr10:112998590:C:T	189	225	33717	0.207085	0.872199	0.108382	FALSE
afr	chr1:159204893:T:C	191.1	58	33920	0.541788	1.17602	0.265754	FALSE
afr	chr6:32658495:C:A	191.1	58	33921	0.735755	1.09296	0.263405	FALSE
afr	chr10:112998590:C:T	191.1	58	33919	0.0418149	1.47782	0.19189	FALSE
afr	chr1:159204893:T:C	191.11	44	33941	0.407433	1.30737	0.32353	FALSE
afr	chr6:32658495:C:A	191.11	44	33942	0.670187	1.13708	0.301629	FALSE
afr	chr10:112998590:C:T	191.11	44	33940	0.0537176	1.52776	0.219689	FALSE
afr	chr1:159204893:T:C	191	103	33836	0.327849	1.22544	0.207778	FALSE
afr	chr6:32658495:C:A	191	103	33837	0.701529	0.921326	0.213801	FALSE
afr	chr10:112998590:C:T	191	103	33835	0.237944	1.19209	0.148886	FALSE
afr	chr1:159204893:T:C	193	123	33875	0.974358	0.99428	0.178468	FALSE
afr	chr6:32658495:C:A	193	123	33876	0.413277	0.848472	0.200844	FALSE
afr	chr10:112998590:C:T	193	123	33874	0.288719	1.15615	0.13676	FALSE
afr	chr1:159204893:T:C	195.1	273	33470	0.488992	1.09107	0.125965	FALSE
afr	chr6:32658495:C:A	195.1	273	33471	0.984904	1.00244	0.128746	FALSE
afr	chr10:112998590:C:T	195.1	273	33469	0.934746	0.992229	0.0952833	FALSE
afr	chr1:159204893:T:C	195.3	49	33963	0.614991	1.15459	0.285796	FALSE
afr	chr6:32658495:C:A	195.3	49	33964	0.806893	1.07319	0.288956	FALSE
afr	chr10:112998590:C:T	195.3	49	33962	0.103829	1.40853	0.210595	FALSE
afr	chr1:159204893:T:C	195	481	33169	0.343104	1.09305	0.0938486	FALSE
afr	chr6:32658495:C:A	195	481	33170	0.775203	0.972433	0.0978868	FALSE
afr	chr10:112998590:C:T	195	481	33168	0.244645	1.086	0.0709095	FALSE
afr	chr1:159204893:T:C	196	1813	30222	0.0914447	1.08439	0.0480008	FALSE
afr	chr6:32658495:C:A	196	1813	30223	0.645169	0.976873	0.0508132	FALSE
afr	chr10:112998590:C:T	196	1813	30221	0.207643	0.95271	0.0384462	FALSE
afr	chr1:159204893:T:C	197	2419	29607	0.0629522	1.08166	0.0422116	FALSE
afr	chr6:32658495:C:A	197	2419	29608	0.290324	0.953516	0.0450149	FALSE
afr	chr10:112998590:C:T	197	2419	29606	0.406899	0.972485	0.0336414	FALSE
afr	chr1:159204893:T:C	198.1	186	33726	0.940967	1.01074	0.144199	FALSE
afr	chr6:32658495:C:A	198.1	186	33727	0.587714	0.917951	0.157909	FALSE
afr	chr10:112998590:C:T	198.1	186	33725	0.491404	1.08102	0.113217	FALSE
afr	chr1:159204893:T:C	198.2	79	33914	0.612161	0.892012	0.2254	FALSE
afr	chr6:32658495:C:A	198.2	79	33915	0.0561143	1.49067	0.209002	FALSE
afr	chr10:112998590:C:T	198.2	79	33913	0.150813	0.764197	0.18719	FALSE
afr	chr1:159204893:T:C	198.3	39	33963	0.631988	0.861651	0.310912	FALSE
afr	chr6:32658495:C:A	198.3	39	33964	0.0958366	0.463116	0.462223	FALSE
afr	chr10:112998590:C:T	198.3	39	33962	0.14466	0.66884	0.275741	FALSE
afr	chr1:159204893:T:C	198.4	79	33924	0.298054	1.28852	0.243598	FALSE
afr	chr6:32658495:C:A	198.4	79	33925	0.172246	1.34112	0.215019	FALSE
afr	chr10:112998590:C:T	198.4	79	33923	0.274931	0.81796	0.18405	FALSE
afr	chr1:159204893:T:C	198.5	55	33964	0.0632923	1.84273	0.329136	FALSE
afr	chr6:32658495:C:A	198.5	55	33965	0.559354	1.17141	0.270995	FALSE
afr	chr10:112998590:C:T	198.5	55	33963	0.30886	1.22941	0.202958	FALSE
afr	chr1:159204893:T:C	198.6	92	33897	0.813842	1.0511	0.211657	FALSE
afr	chr6:32658495:C:A	198.6	92	33898	0.259371	1.25725	0.20297	FALSE
afr	chr10:112998590:C:T	198.6	92	33896	0.903444	0.980302	0.163997	FALSE
afr	chr1:159204893:T:C	198	430	33425	0.3882	1.08929	0.0991201	FALSE
afr	chr6:32658495:C:A	198	430	33426	0.604505	1.05345	0.100531	FALSE
afr	chr10:112998590:C:T	198	430	33424	0.655475	1.03433	0.0756489	FALSE
afr	chr1:159204893:T:C	199.4	44	33987	0.134595	1.71208	0.359376	FALSE
afr	chr6:32658495:C:A	199.4	44	33988	0.686899	0.87328	0.336171	FALSE
afr	chr10:112998590:C:T	199.4	44	33986	0.833881	0.951521	0.236945	FALSE
afr	chr1:159204893:T:C	199	552	32736	0.175699	0.893657	0.0830308	FALSE
afr	chr6:32658495:C:A	199	552	32737	0.402988	1.07602	0.0876082	FALSE
afr	chr10:112998590:C:T	199	552	32735	0.68277	1.02769	0.0668243	FALSE
afr	chr1:159204893:T:C	200.1	28	33998	0.899727	1.04717	0.365776	FALSE
afr	chr6:32658495:C:A	200.1	28	33999	0.583884	1.22026	0.363439	FALSE
afr	chr10:112998590:C:T	200.1	28	33997	0.62897	1.1493	0.287988	FALSE
afr	chr1:159204893:T:C	200	212	33606	0.632291	1.07033	0.142047	FALSE
afr	chr6:32658495:C:A	200	212	33607	0.623728	1.07215	0.142006	FALSE
afr	chr10:112998590:C:T	200	212	33605	0.627024	1.05293	0.106133	FALSE
afr	chr1:159204893:T:C	201	41	33986	0.565328	0.842565	0.297949	FALSE
afr	chr6:32658495:C:A	201	41	33987	0.755815	1.10229	0.313185	FALSE
afr	chr10:112998590:C:T	201	41	33985	0.633816	0.887676	0.25012	FALSE
afr	chr1:159204893:T:C	202.2	170	33769	0.559662	1.09483	0.155311	FALSE
afr	chr6:32658495:C:A	202.2	170	33770	0.446248	0.879421	0.168693	FALSE
afr	chr10:112998590:C:T	202.2	170	33768	0.242403	0.865302	0.123761	FALSE
afr	chr1:159204893:T:C	202.21	23	34008	0.632424	0.823019	0.407211	FALSE
afr	chr6:32658495:C:A	202.21	23	34009	0.220435	0.480946	0.59737	FALSE
afr	chr10:112998590:C:T	202.21	23	34007	0.427915	0.759218	0.347476	FALSE
afr	chr1:159204893:T:C	202.22	34	33989	0.185893	1.63317	0.370813	FALSE
afr	chr6:32658495:C:A	202.22	34	33990	0.427749	0.728717	0.399054	FALSE
afr	chr10:112998590:C:T	202.22	34	33988	0.296445	0.741219	0.286815	FALSE
afr	chr1:159204893:T:C	202	201	33720	0.278913	1.16996	0.144973	FALSE
afr	chr6:32658495:C:A	202	201	33721	0.379506	0.872172	0.155629	FALSE
afr	chr10:112998590:C:T	202	201	33719	0.226214	0.871472	0.11368	FALSE
afr	chr1:159204893:T:C	204.1	39	33975	0.665957	0.872584	0.315718	FALSE
afr	chr6:32658495:C:A	204.1	39	33976	0.50586	0.779915	0.373622	FALSE
afr	chr10:112998590:C:T	204.1	39	33974	0.149398	0.672202	0.275513	FALSE
afr	chr1:159204893:T:C	204.2	35	33964	0.472307	0.79256	0.32347	FALSE
afr	chr6:32658495:C:A	204.2	35	33965	0.725571	0.876474	0.37561	FALSE
afr	chr10:112998590:C:T	204.2	35	33963	0.883571	0.961812	0.265875	FALSE
afr	chr1:159204893:T:C	204.22	20	34016	0.105142	0.520451	0.403019	FALSE
afr	chr6:32658495:C:A	204.22	20	34017	0.62467	1.24218	0.443273	FALSE
afr	chr10:112998590:C:T	204.22	20	34015	0.813537	0.919316	0.356668	FALSE
afr	chr1:159204893:T:C	204.4	118	33857	0.611156	1.1089	0.203312	FALSE
afr	chr6:32658495:C:A	204.4	118	33858	0.810536	1.04818	0.196287	FALSE
afr	chr10:112998590:C:T	204.4	118	33856	0.970163	1.00544	0.14493	FALSE
afr	chr1:159204893:T:C	204	194	33720	0.705277	0.945304	0.148723	FALSE
afr	chr6:32658495:C:A	204	194	33721	0.848147	0.970507	0.15634	FALSE
afr	chr10:112998590:C:T	204	194	33719	0.638831	0.947798	0.114234	FALSE
afr	chr1:159204893:T:C	208	2404	29497	0.862527	1.00782	0.0449863	FALSE
afr	chr6:32658495:C:A	208	2404	29498	0.60803	0.976029	0.0473066	FALSE
afr	chr10:112998590:C:T	208	2404	29496	0.0943796	1.06001	0.0348419	FALSE
afr	chr1:159204893:T:C	209	57	33964	0.47342	0.830794	0.258567	FALSE
afr	chr6:32658495:C:A	209	57	33965	0.314073	0.726196	0.317802	FALSE
afr	chr10:112998590:C:T	209	57	33963	0.234688	1.26694	0.199102	FALSE
afr	chr1:159204893:T:C	210	61	33885	0.666946	1.12135	0.266139	FALSE
afr	chr6:32658495:C:A	210	61	33886	0.150855	1.41221	0.240271	FALSE
afr	chr10:112998590:C:T	210	61	33884	0.869176	0.967339	0.20161	FALSE
afr	chr1:159204893:T:C	211	185	33474	0.561698	0.918963	0.145625	FALSE
afr	chr6:32658495:C:A	211	185	33475	0.635531	1.07452	0.151638	FALSE
afr	chr10:112998590:C:T	211	185	33473	0.0401127	1.25659	0.111275	FALSE
afr	chr1:159204893:T:C	212	49	33949	0.0563622	1.97683	0.357136	FALSE
afr	chr6:32658495:C:A	212	49	33950	0.88639	0.956799	0.309098	FALSE
afr	chr10:112998590:C:T	212	49	33948	0.924943	1.02121	0.222827	FALSE
afr	chr1:159204893:T:C	213	63	33880	0.187556	0.732946	0.235751	FALSE
afr	chr6:32658495:C:A	213	63	33881	0.872947	1.04264	0.261115	FALSE
afr	chr10:112998590:C:T	213	63	33879	0.437534	0.854071	0.20318	FALSE
afr	chr1:159204893:T:C	214.1	314	33350	0.858796	0.980132	0.112801	FALSE
afr	chr6:32658495:C:A	214.1	314	33351	0.0624494	0.783906	0.130679	FALSE
afr	chr10:112998590:C:T	214.1	314	33349	0.0217675	0.808171	0.0928266	FALSE
afr	chr1:159204893:T:C	214	562	32857	0.951212	1.00533	0.0868267	FALSE
afr	chr6:32658495:C:A	214	562	32858	0.0655159	0.837695	0.0961605	FALSE
afr	chr10:112998590:C:T	214	562	32856	0.0767126	0.886172	0.0682703	FALSE
afr	chr1:159204893:T:C	215	410	33139	0.0644418	1.21771	0.106522	FALSE
afr	chr6:32658495:C:A	215	410	33140	0.017323	0.756824	0.11708	FALSE
afr	chr10:112998590:C:T	215	410	33138	0.0386249	0.847006	0.0802876	FALSE
afr	chr1:159204893:T:C	216.1	264	33113	0.0449613	1.30293	0.131976	FALSE
afr	chr6:32658495:C:A	216.1	264	33114	0.628213	0.937633	0.132984	FALSE
afr	chr10:112998590:C:T	216.1	264	33113	0.472422	1.07064	0.0949979	FALSE
afr	chr1:159204893:T:C	216	641	32229	0.999078	1.00009	0.0778928	FALSE
afr	chr6:32658495:C:A	216	641	32230	0.488507	0.942992	0.0847394	FALSE
afr	chr10:112998590:C:T	216	641	32228	0.592534	0.966742	0.0632018	FALSE
afr	chr1:159204893:T:C	217.1	38	33857	0.748656	1.10683	0.316784	FALSE
afr	chr6:32658495:C:A	217.1	38	33858	0.641289	0.847783	0.354435	FALSE
afr	chr10:112998590:C:T	217.1	38	33856	0.274983	0.74356	0.271426	FALSE
afr	chr1:159204893:T:C	217	49	33828	0.971002	1.01013	0.277201	FALSE
afr	chr6:32658495:C:A	217	49	33829	0.219209	0.650888	0.349508	FALSE
afr	chr10:112998590:C:T	217	49	33827	0.397123	0.820804	0.233204	FALSE
afr	chr1:159204893:T:C	223	25	33977	0.110148	0.572915	0.348675	FALSE
afr	chr6:32658495:C:A	223	25	33978	0.0643117	0.262769	0.722416	FALSE
afr	chr10:112998590:C:T	223	25	33976	0.659611	1.14454	0.306519	FALSE
afr	chr1:159204893:T:C	224.1	52	33956	0.203213	1.42933	0.280723	FALSE
afr	chr6:32658495:C:A	224.1	52	33957	0.698362	1.11073	0.271	FALSE
afr	chr10:112998590:C:T	224.1	52	33955	0.468113	1.16488	0.210348	FALSE
afr	chr1:159204893:T:C	224	78	33886	0.976139	0.993561	0.215972	FALSE
afr	chr6:32658495:C:A	224	78	33887	0.283275	1.25908	0.214707	FALSE
afr	chr10:112998590:C:T	224	78	33885	0.577211	1.10163	0.17362	FALSE
afr	chr1:159204893:T:C	225.1	162	33793	0.568366	1.09653	0.161541	FALSE
afr	chr6:32658495:C:A	225.1	162	33794	0.768495	0.951364	0.169388	FALSE
afr	chr10:112998590:C:T	225.1	162	33792	0.788457	0.967328	0.123802	FALSE
afr	chr1:159204893:T:C	225	170	33780	0.657203	1.0717	0.156039	FALSE
afr	chr6:32658495:C:A	225	170	33781	0.621544	0.92085	0.167032	FALSE
afr	chr10:112998590:C:T	225	170	33779	0.554008	0.930423	0.121865	FALSE
afr	chr1:159204893:T:C	226	38	33950	0.511867	0.820078	0.302402	FALSE
afr	chr6:32658495:C:A	226	38	33951	0.822833	1.07607	0.327433	FALSE
afr	chr10:112998590:C:T	226	38	33949	0.843917	1.05072	0.25127	FALSE
afr	chr1:159204893:T:C	227.1	154	33762	0.816715	1.03935	0.166512	FALSE
afr	chr6:32658495:C:A	227.1	154	33763	0.288288	0.821634	0.185011	FALSE
afr	chr10:112998590:C:T	227.1	154	33761	0.199648	1.17119	0.123208	FALSE
afr	chr1:159204893:T:C	227.2	23	33969	0.603998	1.26286	0.449972	FALSE
afr	chr6:32658495:C:A	227.2	23	33970	0.403957	0.645931	0.523695	FALSE
afr	chr10:112998590:C:T	227.2	23	33968	0.880713	0.951805	0.329157	FALSE
afr	chr1:159204893:T:C	227.3	173	33819	0.19746	0.824625	0.149614	FALSE
afr	chr6:32658495:C:A	227.3	173	33820	0.323196	1.16363	0.153403	FALSE
afr	chr10:112998590:C:T	227.3	173	33818	0.778925	0.966982	0.119605	FALSE
afr	chr1:159204893:T:C	227	348	33480	0.766638	0.967962	0.109722	FALSE
afr	chr6:32658495:C:A	227	348	33481	0.876724	0.982254	0.115428	FALSE
afr	chr10:112998590:C:T	227	348	33479	0.656038	1.03797	0.083673	FALSE
afr	chr1:159204893:T:C	228	139	33626	0.0397517	1.46644	0.186178	FALSE
afr	chr6:32658495:C:A	228	139	33627	0.568815	0.899554	0.185778	FALSE
afr	chr10:112998590:C:T	228	139	33625	0.563418	1.07834	0.130533	FALSE
afr	chr1:159204893:T:C	229	130	33625	0.645923	0.924119	0.171764	FALSE
afr	chr6:32658495:C:A	229	130	33626	0.455655	1.14023	0.175908	FALSE
afr	chr10:112998590:C:T	229	130	33624	0.865019	0.976787	0.138165	FALSE
afr	chr1:159204893:T:C	240	465	33159	0.879628	1.0146	0.0956889	FALSE
afr	chr6:32658495:C:A	240	465	33160	0.951212	0.993928	0.0995503	FALSE
afr	chr10:112998590:C:T	240	465	33158	0.815094	0.983038	0.0731536	FALSE
afr	chr1:159204893:T:C	241.1	1060	32459	0.963575	1.00289	0.0631232	FALSE
afr	chr6:32658495:C:A	241.1	1060	32460	0.0237252	0.853545	0.0700217	FALSE
afr	chr10:112998590:C:T	241.1	1060	32458	0.135271	1.07541	0.0486737	FALSE
afr	chr1:159204893:T:C	241.2	907	32786	0.996003	1.00034	0.0686351	FALSE
afr	chr6:32658495:C:A	241.2	907	32787	0.500771	0.951953	0.0731338	FALSE
afr	chr10:112998590:C:T	241.2	907	32785	0.132546	1.08234	0.0526047	FALSE
afr	chr1:159204893:T:C	241	1683	31730	0.307549	1.05427	0.0517968	FALSE
afr	chr6:32658495:C:A	241	1683	31731	0.218895	0.934922	0.0547324	FALSE
afr	chr10:112998590:C:T	241	1683	31729	0.414064	1.03275	0.0394503	FALSE
afr	chr1:159204893:T:C	242.1	282	33655	0.457843	0.914664	0.120148	FALSE
afr	chr6:32658495:C:A	242.1	282	33656	0.99735	1.00042	0.12688	FALSE
afr	chr10:112998590:C:T	242.1	282	33654	0.222488	0.890017	0.0955087	FALSE
afr	chr1:159204893:T:C	242.2	67	33905	0.56105	0.870793	0.238009	FALSE
afr	chr6:32658495:C:A	242.2	67	33906	0.650345	1.11884	0.24773	FALSE
afr	chr10:112998590:C:T	242.2	67	33904	0.502496	1.13306	0.186293	FALSE
afr	chr1:159204893:T:C	242.3	93	33794	0.326434	0.818453	0.204153	FALSE
afr	chr6:32658495:C:A	242.3	93	33795	0.936497	0.982383	0.223084	FALSE
afr	chr10:112998590:C:T	242.3	93	33793	0.0616029	0.721493	0.174643	FALSE
afr	chr1:159204893:T:C	242	675	32994	0.670032	0.967018	0.0787081	FALSE
afr	chr6:32658495:C:A	242	675	32995	0.504128	0.945316	0.0841844	FALSE
afr	chr10:112998590:C:T	242	675	32993	0.849121	0.988492	0.0608431	FALSE
afr	chr1:159204893:T:C	244.1	526	33330	0.508338	0.943378	0.088125	FALSE
afr	chr6:32658495:C:A	244.1	526	33331	0.0307275	1.20796	0.0874434	FALSE
afr	chr10:112998590:C:T	244.1	526	33329	0.765742	0.979643	0.0690288	FALSE
afr	chr1:159204893:T:C	244.2	276	33555	0.646842	1.05745	0.121927	FALSE
afr	chr6:32658495:C:A	244.2	276	33556	0.170952	1.17835	0.119866	FALSE
afr	chr10:112998590:C:T	244.2	276	33554	0.762418	0.971729	0.0948665	FALSE
afr	chr1:159204893:T:C	244.4	1570	31825	0.548477	0.969183	0.0521651	FALSE
afr	chr6:32658495:C:A	244.4	1570	31826	0.139049	1.08286	0.0538107	FALSE
afr	chr10:112998590:C:T	244.4	1570	31824	0.683719	0.983415	0.0410505	FALSE
afr	chr1:159204893:T:C	244	1775	31585	0.718785	0.98236	0.0494273	FALSE
afr	chr6:32658495:C:A	244	1775	31586	0.108068	1.08509	0.0508178	FALSE
afr	chr10:112998590:C:T	244	1775	31584	0.79392	0.989937	0.0387181	FALSE
afr	chr1:159204893:T:C	245.2	114	33850	0.0734521	1.43823	0.203021	FALSE
afr	chr6:32658495:C:A	245.2	114	33851	0.69979	1.07635	0.190806	FALSE
afr	chr10:112998590:C:T	245.2	114	33849	0.681815	1.06085	0.144078	FALSE
afr	chr1:159204893:T:C	245.21	110	33859	0.088152	1.41767	0.204675	FALSE
afr	chr6:32658495:C:A	245.21	110	33860	0.867131	1.03343	0.196541	FALSE
afr	chr10:112998590:C:T	245.21	110	33858	0.540387	1.09338	0.145823	FALSE
afr	chr1:159204893:T:C	245	147	33774	0.254951	1.21727	0.172705	FALSE
afr	chr6:32658495:C:A	245	147	33775	0.922432	1.01692	0.172276	FALSE
afr	chr10:112998590:C:T	245	147	33773	0.659221	1.05763	0.127051	FALSE
afr	chr1:159204893:T:C	246.7	249	33472	0.111726	1.24563	0.138096	FALSE
afr	chr6:32658495:C:A	246.7	249	33473	0.768368	0.960357	0.137346	FALSE
afr	chr10:112998590:C:T	246.7	249	33471	0.757555	1.03091	0.0986195	FALSE
afr	chr1:159204893:T:C	246	480	33018	0.133141	0.875154	0.0887956	FALSE
afr	chr6:32658495:C:A	246	480	33019	0.868339	1.016	0.095747	FALSE
afr	chr10:112998590:C:T	246	480	33017	0.542685	1.04436	0.0713064	FALSE
afr	chr1:159204893:T:C	249	462	33212	0.644326	1.04529	0.0959537	FALSE
afr	chr6:32658495:C:A	249	462	33213	0.858128	1.01781	0.0987822	FALSE
afr	chr10:112998590:C:T	249	462	33211	0.000205056	1.29755	0.0701593	FALSE
afr	chr1:159204893:T:C	250.1	726	32822	0.802647	1.01894	0.0750911	FALSE
afr	chr6:32658495:C:A	250.1	726	32823	8.38547e-15	1.682	0.0669939	FALSE
afr	chr10:112998590:C:T	250.1	725	32822	4.84247e-08	1.35529	0.0557115	FALSE
afr	chr1:159204893:T:C	250.11	80	33890	0.646674	0.904583	0.218769	FALSE
afr	chr6:32658495:C:A	250.11	80	33891	6.11391e-13	3.38819	0.169535	FALSE
afr	chr10:112998590:C:T	250.11	80	33889	0.517753	1.11646	0.170321	FALSE
afr	chr1:159204893:T:C	250.12	113	33843	0.36283	0.847612	0.181687	FALSE
afr	chr6:32658495:C:A	250.12	113	33844	2.08171e-09	2.46913	0.150863	FALSE
afr	chr10:112998590:C:T	250.12	113	33842	0.0156054	1.39802	0.138568	FALSE
afr	chr1:159204893:T:C	250.13	68	33892	0.199546	0.744736	0.229744	FALSE
afr	chr6:32658495:C:A	250.13	68	33893	3.87938e-05	2.26916	0.199149	FALSE
afr	chr10:112998590:C:T	250.13	68	33891	0.0235854	1.49271	0.176955	FALSE
afr	chr1:159204893:T:C	250.14	118	33823	0.147726	0.77356	0.177363	FALSE
afr	chr6:32658495:C:A	250.14	118	33824	1.05235e-07	2.24501	0.152086	FALSE
afr	chr10:112998590:C:T	250.14	118	33822	0.0186356	1.37664	0.13586	FALSE
afr	chr1:159204893:T:C	250.15	31	33975	0.866313	0.942724	0.350367	FALSE
afr	chr6:32658495:C:A	250.15	31	33976	0.0751078	1.74484	0.312765	FALSE
afr	chr10:112998590:C:T	250.15	30	33975	0.131356	1.4941	0.266128	FALSE
afr	chr1:159204893:T:C	250.2	7649	24752	0.258393	1.03221	0.0280471	FALSE
afr	chr6:32658495:C:A	250.2	7649	24753	0.0277412	1.06531	0.0287448	FALSE
afr	chr10:112998590:C:T	250.2	7648	24752	1.77197e-35	1.29862	0.0210199	FALSE
afr	chr1:159204893:T:C	250.21	116	33784	0.730167	0.93903	0.182392	FALSE
afr	chr6:32658495:C:A	250.21	116	33785	0.000798913	1.72755	0.163041	FALSE
afr	chr10:112998590:C:T	250.21	116	33783	0.878139	0.977966	0.14531	FALSE
afr	chr1:159204893:T:C	250.22	1601	31861	0.679871	1.02228	0.053396	FALSE
afr	chr6:32658495:C:A	250.22	1601	31862	0.897082	1.00715	0.0550877	FALSE
afr	chr10:112998590:C:T	250.22	1600	31861	5.71733e-12	1.30864	0.0390603	FALSE
afr	chr1:159204893:T:C	250.23	837	32620	0.982572	0.998424	0.072211	FALSE
afr	chr6:32658495:C:A	250.23	837	32621	0.310689	1.07696	0.0731385	FALSE
afr	chr10:112998590:C:T	250.23	837	32619	1.84787e-09	1.37304	0.0527448	FALSE
afr	chr1:159204893:T:C	250.24	1940	31388	0.978537	1.00131	0.048646	FALSE
afr	chr6:32658495:C:A	250.24	1940	31389	0.0015839	1.16507	0.0483648	FALSE
afr	chr10:112998590:C:T	250.24	1940	31387	1.05937e-13	1.30405	0.0357141	FALSE
afr	chr1:159204893:T:C	250.25	687	32947	0.488361	1.05727	0.0803644	FALSE
afr	chr6:32658495:C:A	250.25	687	32948	0.0420561	1.17245	0.0782562	FALSE
afr	chr10:112998590:C:T	250.25	687	32946	3.44933e-10	1.43556	0.0575986	FALSE
afr	chr1:159204893:T:C	250.3	1776	31611	0.375977	0.956986	0.0496607	FALSE
afr	chr6:32658495:C:A	250.3	1776	31612	9.39052e-05	1.21112	0.0490413	FALSE
afr	chr10:112998590:C:T	250.3	1776	31610	7.28504e-12	1.2863	0.0367441	FALSE
afr	chr1:159204893:T:C	250.4	3375	28314	0.693005	1.01502	0.0377641	FALSE
afr	chr6:32658495:C:A	250.4	3376	28314	0.0501724	1.07803	0.0383621	FALSE
afr	chr10:112998590:C:T	250.4	3376	28312	0.00873547	1.07769	0.0285314	FALSE
afr	chr1:159204893:T:C	250.41	892	32578	0.935983	0.994523	0.0683781	FALSE
afr	chr6:32658495:C:A	250.41	892	32579	0.0142832	1.18147	0.068065	FALSE
afr	chr10:112998590:C:T	250.41	892	32577	0.426225	0.958221	0.053637	FALSE
afr	chr1:159204893:T:C	250.42	2695	29083	0.788862	1.01121	0.0416116	FALSE
afr	chr6:32658495:C:A	250.42	2696	29083	0.401017	1.03654	0.0427349	FALSE
afr	chr10:112998590:C:T	250.42	2696	29081	0.00121318	1.10636	0.0312363	FALSE
afr	chr1:159204893:T:C	250.5	29	33865	0.455476	0.764542	0.359738	FALSE
afr	chr6:32658495:C:A	250.5	29	33866	0.0978576	0.374708	0.592998	FALSE
afr	chr10:112998590:C:T	250.5	29	33864	0.984971	0.994568	0.289173	FALSE
afr	chr1:159204893:T:C	250.6	1112	32341	0.270278	1.07285	0.0637856	FALSE
afr	chr6:32658495:C:A	250.6	1112	32342	0.184101	1.08828	0.0636904	FALSE
afr	chr10:112998590:C:T	250.6	1112	32340	1.38751e-10	1.34301	0.0459559	FALSE
afr	chr1:159204893:T:C	250.7	616	33071	0.620336	1.04252	0.0840598	FALSE
afr	chr6:32658495:C:A	250.7	616	33072	0.0303544	1.19353	0.0817004	FALSE
afr	chr10:112998590:C:T	250.7	616	33070	3.62571e-08	1.3963	0.0606055	FALSE
afr	chr1:159204893:T:C	250	7734	24595	0.276867	1.03081	0.02791	FALSE
afr	chr6:32658495:C:A	250	7734	24596	0.0118514	1.07458	0.0285836	FALSE
afr	chr10:112998590:C:T	250	7733	24595	3.96928e-35	1.29541	0.0209295	FALSE
afr	chr1:159204893:T:C	251.1	362	33130	0.345438	0.905652	0.105037	FALSE
afr	chr6:32658495:C:A	251.1	362	33131	0.0022718	1.3604	0.100839	FALSE
afr	chr10:112998590:C:T	251.1	362	33129	0.0493231	1.17043	0.0800547	FALSE
afr	chr1:159204893:T:C	252.1	546	33275	0.372999	0.925211	0.087255	FALSE
afr	chr6:32658495:C:A	252.1	546	33276	0.254438	0.896304	0.0960617	FALSE
afr	chr10:112998590:C:T	252.1	546	33274	0.00598122	1.19844	0.0658557	FALSE
afr	chr1:159204893:T:C	252.2	68	33919	0.257225	0.76712	0.233996	FALSE
afr	chr6:32658495:C:A	252.2	68	33920	0.846297	1.05035	0.253415	FALSE
afr	chr10:112998590:C:T	252.2	68	33918	0.123605	1.32014	0.18037	FALSE
afr	chr1:159204893:T:C	252	574	33230	0.417633	0.933134	0.0853837	FALSE
afr	chr6:32658495:C:A	252	574	33231	0.454803	0.933275	0.0923896	FALSE
afr	chr10:112998590:C:T	252	574	33229	0.0113186	1.17714	0.0643925	FALSE
afr	chr1:159204893:T:C	253.1	100	33872	0.191484	0.780623	0.189605	FALSE
afr	chr6:32658495:C:A	253.1	100	33873	0.379884	0.819737	0.226364	FALSE
afr	chr10:112998590:C:T	253.1	100	33871	0.266934	1.18236	0.15089	FALSE
afr	chr1:159204893:T:C	253.2	46	33979	0.916403	0.969292	0.297136	FALSE
afr	chr6:32658495:C:A	253.2	46	33980	0.233334	0.643061	0.370457	FALSE
afr	chr10:112998590:C:T	253.2	46	33978	0.0221355	1.63052	0.213676	FALSE
afr	chr1:159204893:T:C	253.3	27	33985	0.0998958	0.565698	0.346244	FALSE
afr	chr6:32658495:C:A	253.3	27	33986	0.995735	1.00217	0.405833	FALSE
afr	chr10:112998590:C:T	253.3	27	33984	0.209377	1.42608	0.282751	FALSE
afr	chr1:159204893:T:C	253.4	23	33992	0.175093	0.602791	0.373287	FALSE
afr	chr6:32658495:C:A	253.4	23	33993	0.992079	1.00436	0.437923	FALSE
afr	chr10:112998590:C:T	253.4	23	33991	0.251489	1.42267	0.307423	FALSE
afr	chr1:159204893:T:C	253	293	33527	0.119774	0.837593	0.113917	FALSE
afr	chr6:32658495:C:A	253	293	33528	0.42303	0.901995	0.128743	FALSE
afr	chr10:112998590:C:T	253	293	33526	0.586447	1.05043	0.0904366	FALSE
afr	chr1:159204893:T:C	255.1	85	33898	0.967575	0.991055	0.221032	FALSE
afr	chr6:32658495:C:A	255.1	85	33899	0.118966	0.655402	0.270989	FALSE
afr	chr10:112998590:C:T	255.1	85	33897	0.585477	1.09504	0.166473	FALSE
afr	chr1:159204893:T:C	255.11	22	34000	0.323209	1.57843	0.462026	FALSE
afr	chr6:32658495:C:A	255.11	22	34001	0.645902	1.2085	0.412175	FALSE
afr	chr10:112998590:C:T	255.11	22	33999	0.180334	1.51499	0.310071	FALSE
afr	chr1:159204893:T:C	255.12	60	33946	0.630225	0.882958	0.258568	FALSE
afr	chr6:32658495:C:A	255.12	60	33947	0.0918643	0.55686	0.347311	FALSE
afr	chr10:112998590:C:T	255.12	60	33945	0.833649	0.958026	0.204171	FALSE
afr	chr1:159204893:T:C	255.2	127	33825	0.80094	0.955849	0.179096	FALSE
afr	chr6:32658495:C:A	255.2	127	33826	0.387835	0.840838	0.200748	FALSE
afr	chr10:112998590:C:T	255.2	127	33824	0.522895	1.09091	0.136193	FALSE
afr	chr1:159204893:T:C	255.21	121	33834	0.60983	0.911471	0.181644	FALSE
afr	chr6:32658495:C:A	255.21	121	33835	0.554906	0.887883	0.201407	FALSE
afr	chr10:112998590:C:T	255.21	121	33833	0.248352	1.17235	0.137747	FALSE
afr	chr1:159204893:T:C	255	415	33311	0.806769	0.975893	0.0997656	FALSE
afr	chr6:32658495:C:A	255	415	33312	0.10179	0.832662	0.111919	FALSE
afr	chr10:112998590:C:T	255	415	33310	0.351654	1.0735	0.0761486	FALSE
afr	chr1:159204893:T:C	259	144	33681	0.221234	0.820205	0.162028	FALSE
afr	chr6:32658495:C:A	259	144	33682	0.538255	0.893195	0.183524	FALSE
afr	chr10:112998590:C:T	259	144	33680	0.604656	1.06892	0.128734	FALSE
afr	chr1:159204893:T:C	260.1	75	33829	0.69404	1.10042	0.243248	FALSE
afr	chr6:32658495:C:A	260.1	75	33830	0.0873121	1.44753	0.216324	FALSE
afr	chr10:112998590:C:T	260.1	75	33828	0.466999	1.1366	0.17603	FALSE
afr	chr1:159204893:T:C	260.2	214	33555	0.247583	0.854725	0.135764	FALSE
afr	chr6:32658495:C:A	260.2	214	33556	0.901161	1.01818	0.145066	FALSE
afr	chr10:112998590:C:T	260.2	214	33554	0.930694	1.00934	0.106907	FALSE
afr	chr1:159204893:T:C	260.3	105	33774	0.333353	1.2233	0.208349	FALSE
afr	chr6:32658495:C:A	260.3	105	33775	0.514004	1.13762	0.197568	FALSE
afr	chr10:112998590:C:T	260.3	105	33773	0.0813622	1.2897	0.145974	FALSE
afr	chr1:159204893:T:C	260.6	212	33325	0.892182	0.980647	0.144179	FALSE
afr	chr6:32658495:C:A	260.6	212	33326	0.17418	1.20648	0.138134	FALSE
afr	chr10:112998590:C:T	260.6	212	33324	0.835933	0.977867	0.108074	FALSE
afr	chr1:159204893:T:C	260	786	32452	0.486312	0.950733	0.0725699	FALSE
afr	chr6:32658495:C:A	260	786	32453	0.939982	0.994243	0.0766759	FALSE
afr	chr10:112998590:C:T	260	786	32451	0.527794	1.03597	0.0559751	FALSE
afr	chr1:159204893:T:C	261.1	23	33984	0.753722	0.878621	0.412456	FALSE
afr	chr6:32658495:C:A	261.1	23	33985	0.100167	0.304311	0.723646	FALSE
afr	chr10:112998590:C:T	261.1	23	33983	0.423224	0.757785	0.346331	FALSE
afr	chr1:159204893:T:C	261.2	1014	32390	0.749386	0.979865	0.0636742	FALSE
afr	chr6:32658495:C:A	261.2	1014	32391	0.758684	0.979405	0.0677387	FALSE
afr	chr10:112998590:C:T	261.2	1014	32389	0.0635515	1.09545	0.049137	FALSE
afr	chr1:159204893:T:C	261.4	4250	27993	0.35991	0.969582	0.0337397	FALSE
afr	chr6:32658495:C:A	261.4	4250	27994	0.363929	0.968047	0.0357684	FALSE
afr	chr10:112998590:C:T	261.4	4250	27992	0.698207	0.989872	0.0262545	FALSE
afr	chr1:159204893:T:C	261.41	89	33881	0.70666	1.0864	0.220192	FALSE
afr	chr6:32658495:C:A	261.41	89	33882	0.23953	1.27507	0.206606	FALSE
afr	chr10:112998590:C:T	261.41	89	33880	0.844259	0.967756	0.166838	FALSE
afr	chr1:159204893:T:C	261	4838	27241	0.547112	0.980856	0.0321039	FALSE
afr	chr6:32658495:C:A	261	4838	27242	0.182497	0.955527	0.0341254	FALSE
afr	chr10:112998590:C:T	261	4838	27240	0.646088	0.988599	0.0249698	FALSE
afr	chr1:159204893:T:C	262	362	33287	0.706039	0.960756	0.106142	FALSE
afr	chr6:32658495:C:A	262	362	33288	0.944905	1.00772	0.111221	FALSE
afr	chr10:112998590:C:T	262	362	33286	0.890011	1.01142	0.0821042	FALSE
afr	chr1:159204893:T:C	263	329	32988	0.142872	0.854193	0.107562	FALSE
afr	chr6:32658495:C:A	263	329	32989	0.937501	1.00916	0.116334	FALSE
afr	chr10:112998590:C:T	263	329	32987	0.555483	1.05166	0.0854393	FALSE
afr	chr1:159204893:T:C	264	30	33939	0.359623	1.45497	0.409334	FALSE
afr	chr6:32658495:C:A	264	30	33940	0.478534	1.28243	0.351018	FALSE
afr	chr10:112998590:C:T	264	30	33938	0.504744	1.20169	0.275437	FALSE
afr	chr1:159204893:T:C	269	942	32395	0.955176	0.996189	0.0679339	FALSE
afr	chr6:32658495:C:A	269	942	32396	0.215143	0.91384	0.0726874	FALSE
afr	chr10:112998590:C:T	269	942	32394	0.00823509	1.14235	0.0503697	FALSE
afr	chr1:159204893:T:C	270.1	29	33973	0.28066	0.685662	0.349794	FALSE
afr	chr6:32658495:C:A	270.1	29	33974	0.296576	1.43754	0.3477	FALSE
afr	chr10:112998590:C:T	270.1	29	33972	0.995677	0.998433	0.289477	FALSE
afr	chr1:159204893:T:C	270.11	22	34006	0.991821	1.00447	0.435377	FALSE
afr	chr6:32658495:C:A	270.11	22	34007	0.132595	1.75475	0.373902	FALSE
afr	chr10:112998590:C:T	270.11	22	34005	0.977831	1.00926	0.33164	FALSE
afr	chr1:159204893:T:C	270.2	28	33955	0.473388	1.35179	0.420418	FALSE
afr	chr6:32658495:C:A	270.2	28	33956	0.467673	1.30363	0.365091	FALSE
afr	chr10:112998590:C:T	270.2	28	33954	0.456399	1.2345	0.282855	FALSE
afr	chr1:159204893:T:C	270.21	22	33989	0.280866	1.75738	0.522845	FALSE
afr	chr6:32658495:C:A	270.21	22	33990	0.272274	1.53808	0.392167	FALSE
afr	chr10:112998590:C:T	270.21	22	33988	0.317088	1.36947	0.314276	FALSE
afr	chr1:159204893:T:C	270.3	435	33132	0.283785	1.11686	0.10311	FALSE
afr	chr6:32658495:C:A	270.3	435	33133	0.951379	1.00631	0.103098	FALSE
afr	chr10:112998590:C:T	270.3	435	33131	0.463764	1.05637	0.0748512	FALSE
afr	chr1:159204893:T:C	270.31	68	33873	0.370575	1.27139	0.268162	FALSE
afr	chr6:32658495:C:A	270.31	68	33874	0.65342	1.11795	0.248312	FALSE
afr	chr10:112998590:C:T	270.31	68	33872	0.747453	0.940014	0.192112	FALSE
afr	chr1:159204893:T:C	270.32	237	33716	0.545559	1.0862	0.136802	FALSE
afr	chr6:32658495:C:A	270.32	237	33717	0.988978	1.00192	0.139175	FALSE
afr	chr10:112998590:C:T	270.32	237	33715	0.499605	1.07073	0.101231	FALSE
afr	chr1:159204893:T:C	270.33	43	33967	0.790208	0.92052	0.311291	FALSE
afr	chr6:32658495:C:A	270.33	43	33968	0.378736	0.720966	0.37168	FALSE
afr	chr10:112998590:C:T	270.33	43	33966	0.215194	0.726873	0.257384	FALSE
afr	chr1:159204893:T:C	270.38	141	33565	0.1011	1.37203	0.192916	FALSE
afr	chr6:32658495:C:A	270.38	141	33566	0.618707	1.09102	0.175028	FALSE
afr	chr10:112998590:C:T	270.38	141	33564	0.755734	1.04143	0.130483	FALSE
afr	chr1:159204893:T:C	270	486	33006	0.483288	1.07004	0.0965668	FALSE
afr	chr6:32658495:C:A	270	486	33007	0.567487	1.05639	0.0959484	FALSE
afr	chr10:112998590:C:T	270	486	33005	0.26411	1.08187	0.070464	FALSE
afr	chr1:159204893:T:C	271.3	2063	30866	0.990096	0.999421	0.0466576	FALSE
afr	chr6:32658495:C:A	271.3	2063	30867	0.0207759	0.890036	0.0503858	FALSE
afr	chr10:112998590:C:T	271.3	2063	30865	0.0168924	0.916877	0.0363249	FALSE
afr	chr1:159204893:T:C	271.9	32	33970	0.895875	1.04694	0.35053	FALSE
afr	chr6:32658495:C:A	271.9	32	33971	0.83675	0.925051	0.378089	FALSE
afr	chr10:112998590:C:T	271.9	32	33969	0.436888	0.798803	0.288943	FALSE
afr	chr1:159204893:T:C	271	2090	30810	0.935982	0.996285	0.0463412	FALSE
afr	chr6:32658495:C:A	271	2090	30811	0.021247	0.891093	0.0500554	FALSE
afr	chr10:112998590:C:T	271	2090	30809	0.00967599	0.91073	0.036143	FALSE
afr	chr1:159204893:T:C	272.1	9502	22268	0.482716	0.980778	0.0276513	FALSE
afr	chr6:32658495:C:A	272.1	9502	22269	0.436669	1.02264	0.0287785	FALSE
afr	chr10:112998590:C:T	272.1	9501	22268	5.09217e-05	1.08949	0.0211552	FALSE
afr	chr1:159204893:T:C	272.11	3026	29528	0.916853	0.995848	0.0398497	FALSE
afr	chr6:32658495:C:A	272.11	3026	29529	0.902246	0.994836	0.0421511	FALSE
afr	chr10:112998590:C:T	272.11	3026	29528	0.0111234	1.08156	0.030884	FALSE
afr	chr1:159204893:T:C	272.12	305	33455	0.786892	1.03231	0.117616	FALSE
afr	chr6:32658495:C:A	272.12	305	33456	0.0655113	1.23133	0.112988	FALSE
afr	chr10:112998590:C:T	272.12	305	33454	0.436622	0.931583	0.0911034	FALSE
afr	chr1:159204893:T:C	272.13	2172	30949	0.577607	0.974925	0.0456009	FALSE
afr	chr6:32658495:C:A	272.13	2172	30950	0.969695	1.00182	0.0479182	FALSE
afr	chr10:112998590:C:T	272.13	2172	30948	0.151104	1.05194	0.0352707	FALSE
afr	chr1:159204893:T:C	272.9	106	33776	0.943891	0.986456	0.193756	FALSE
afr	chr6:32658495:C:A	272.9	106	33777	0.499596	1.14076	0.195064	FALSE
afr	chr10:112998590:C:T	272.9	106	33775	0.0771796	1.29363	0.145677	FALSE
afr	chr1:159204893:T:C	272	9532	22237	0.516225	0.982225	0.0276274	FALSE
afr	chr6:32658495:C:A	272	9532	22238	0.39397	1.02481	0.0287535	FALSE
afr	chr10:112998590:C:T	272	9531	22237	3.1601e-05	1.09198	0.0211433	FALSE
afr	chr1:159204893:T:C	274.1	1080	32482	0.554578	1.0392	0.0650745	FALSE
afr	chr6:32658495:C:A	274.1	1080	32483	0.929813	0.994124	0.0669087	FALSE
afr	chr10:112998590:C:T	274.1	1080	32481	0.118964	0.925114	0.0499239	FALSE
afr	chr1:159204893:T:C	274.11	398	33348	0.633413	1.05155	0.105401	FALSE
afr	chr6:32658495:C:A	274.11	398	33349	0.800097	0.97276	0.109065	FALSE
afr	chr10:112998590:C:T	274.11	398	33347	0.105349	0.875888	0.0818277	FALSE
afr	chr1:159204893:T:C	274.2	75	33847	0.712235	0.919738	0.226827	FALSE
afr	chr6:32658495:C:A	274.2	75	33848	0.116982	0.633798	0.290912	FALSE
afr	chr10:112998590:C:T	274.2	75	33846	0.626349	0.913618	0.185558	FALSE
afr	chr1:159204893:T:C	274.21	68	33865	0.485934	0.85002	0.233206	FALSE
afr	chr6:32658495:C:A	274.21	68	33866	0.144951	0.642937	0.303039	FALSE
afr	chr10:112998590:C:T	274.21	68	33864	0.627127	0.909574	0.195109	FALSE
afr	chr1:159204893:T:C	274	1134	32356	0.534866	1.04023	0.0635482	FALSE
afr	chr6:32658495:C:A	274	1134	32357	0.673699	0.972662	0.065829	FALSE
afr	chr10:112998590:C:T	274	1134	32355	0.124471	0.927787	0.0487892	FALSE
afr	chr1:159204893:T:C	275.1	81	33894	0.337531	1.2796	0.257072	FALSE
afr	chr6:32658495:C:A	275.1	81	33895	0.601963	1.1274	0.229911	FALSE
afr	chr10:112998590:C:T	275.1	81	33893	0.439218	1.13957	0.16891	FALSE
afr	chr1:159204893:T:C	275.3	826	32328	0.610184	0.963114	0.0737213	FALSE
afr	chr6:32658495:C:A	275.3	826	32329	0.561177	1.04438	0.0747206	FALSE
afr	chr10:112998590:C:T	275.3	826	32327	0.328908	1.05464	0.0544936	FALSE
afr	chr1:159204893:T:C	275.5	590	32639	0.572316	0.953306	0.0846887	FALSE
afr	chr6:32658495:C:A	275.5	590	32640	0.588146	1.0483	0.0870988	FALSE
afr	chr10:112998590:C:T	275.5	590	32638	0.291864	1.06972	0.0639416	FALSE
afr	chr1:159204893:T:C	275.51	209	33482	0.426	1.12619	0.149291	FALSE
afr	chr6:32658495:C:A	275.51	209	33483	0.156543	0.79538	0.161587	FALSE
afr	chr10:112998590:C:T	275.51	209	33481	0.0449013	1.2323	0.10415	FALSE
afr	chr1:159204893:T:C	275.53	346	33122	0.143269	0.854054	0.107781	FALSE
afr	chr6:32658495:C:A	275.53	346	33123	0.710046	1.0432	0.113762	FALSE
afr	chr10:112998590:C:T	275.53	346	33121	0.485691	1.05981	0.0833147	FALSE
afr	chr1:159204893:T:C	275.6	508	33124	0.217658	1.12222	0.093538	FALSE
afr	chr6:32658495:C:A	275.6	508	33125	0.0498369	0.817621	0.102661	FALSE
afr	chr10:112998590:C:T	275.6	508	33123	0.319618	1.07158	0.0694622	FALSE
afr	chr1:159204893:T:C	275	1812	30706	0.948375	0.996754	0.0502123	FALSE
afr	chr6:32658495:C:A	275	1812	30707	0.958014	1.00274	0.0519386	FALSE
afr	chr10:112998590:C:T	275	1812	30705	0.110412	1.06185	0.0375912	FALSE
afr	chr1:159204893:T:C	276.1	3420	28168	0.906416	0.995602	0.0374912	FALSE
afr	chr6:32658495:C:A	276.1	3421	28168	0.900011	1.00488	0.0387813	FALSE
afr	chr10:112998590:C:T	276.1	3421	28166	0.0269522	1.06456	0.0282796	FALSE
afr	chr1:159204893:T:C	276.11	129	33578	0.682407	1.07911	0.186073	FALSE
afr	chr6:32658495:C:A	276.11	129	33579	0.896798	0.975709	0.189589	FALSE
afr	chr10:112998590:C:T	276.11	129	33577	0.746668	0.956028	0.139205	FALSE
afr	chr1:159204893:T:C	276.12	801	32221	0.330759	1.07705	0.0763163	FALSE
afr	chr6:32658495:C:A	276.12	801	32222	0.00643857	1.21575	0.0717035	FALSE
afr	chr10:112998590:C:T	276.12	801	32220	0.0340662	1.12273	0.0546246	FALSE
afr	chr1:159204893:T:C	276.13	893	32345	0.763927	1.02121	0.0698777	FALSE
afr	chr6:32658495:C:A	276.13	893	32346	0.826009	0.984169	0.0725918	FALSE
afr	chr10:112998590:C:T	276.13	893	32344	0.000594171	1.19361	0.0515339	FALSE
afr	chr1:159204893:T:C	276.14	2014	30170	0.132137	0.931739	0.0469555	FALSE
afr	chr6:32658495:C:A	276.14	2015	30170	0.949406	1.00313	0.049271	FALSE
afr	chr10:112998590:C:T	276.14	2015	30168	0.526728	1.02304	0.0359773	FALSE
afr	chr1:159204893:T:C	276.4	1123	31661	0.340889	0.942573	0.062097	FALSE
afr	chr6:32658495:C:A	276.4	1124	31661	0.0538532	1.12756	0.062271	FALSE
afr	chr10:112998590:C:T	276.4	1124	31659	0.0022029	1.15187	0.0461839	FALSE
afr	chr1:159204893:T:C	276.41	1022	31874	0.811132	0.984386	0.0658549	FALSE
afr	chr6:32658495:C:A	276.41	1023	31874	0.0639599	1.12823	0.065131	FALSE
afr	chr10:112998590:C:T	276.41	1023	31872	0.00323129	1.15294	0.048327	FALSE
afr	chr1:159204893:T:C	276.42	79	33705	0.390394	0.829862	0.217133	FALSE
afr	chr6:32658495:C:A	276.42	79	33706	0.710045	1.08934	0.230169	FALSE
afr	chr10:112998590:C:T	276.42	79	33704	0.642536	1.08342	0.172621	FALSE
afr	chr1:159204893:T:C	276.5	1515	30297	0.959957	0.9973	0.0538465	FALSE
afr	chr6:32658495:C:A	276.5	1515	30298	0.529412	0.965062	0.0565472	FALSE
afr	chr10:112998590:C:T	276.5	1515	30296	0.0201303	1.09836	0.0403702	FALSE
afr	chr1:159204893:T:C	276.6	448	33141	0.113516	0.858949	0.0960742	FALSE
afr	chr6:32658495:C:A	276.6	448	33142	0.627025	1.04985	0.100124	FALSE
afr	chr10:112998590:C:T	276.6	448	33140	0.170053	1.10509	0.0728339	FALSE
afr	chr1:159204893:T:C	276.8	46	33866	0.0888903	0.629933	0.271644	FALSE
afr	chr6:32658495:C:A	276.8	46	33867	0.597008	0.837598	0.335188	FALSE
afr	chr10:112998590:C:T	276.8	46	33865	0.661863	1.10343	0.22505	FALSE
afr	chr1:159204893:T:C	276	4492	26397	0.667226	0.985785	0.0332977	FALSE
afr	chr6:32658495:C:A	276	4493	26397	0.999721	0.999988	0.0345588	FALSE
afr	chr10:112998590:C:T	276	4493	26395	0.0301763	1.05623	0.0252359	FALSE
afr	chr1:159204893:T:C	277.4	105	33776	0.319214	1.23754	0.213965	FALSE
afr	chr6:32658495:C:A	277.4	105	33777	0.696103	0.91989	0.213785	FALSE
afr	chr10:112998590:C:T	277.4	105	33775	0.0782116	1.29263	0.145743	FALSE
afr	chr1:159204893:T:C	277.5	157	33585	0.517031	1.11302	0.165265	FALSE
afr	chr6:32658495:C:A	277.5	157	33586	0.919742	0.983052	0.169644	FALSE
afr	chr10:112998590:C:T	277.5	157	33584	0.921205	1.01237	0.124268	FALSE
afr	chr1:159204893:T:C	277.51	91	33791	0.746159	0.934421	0.209536	FALSE
afr	chr6:32658495:C:A	277.51	91	33792	0.699838	1.08664	0.215529	FALSE
afr	chr10:112998590:C:T	277.51	91	33790	0.823769	1.03675	0.162075	FALSE
afr	chr1:159204893:T:C	277.7	278	33524	0.664378	0.948123	0.122779	FALSE
afr	chr6:32658495:C:A	277.7	278	33525	0.116205	0.803449	0.139309	FALSE
afr	chr10:112998590:C:T	277.7	278	33523	0.784089	1.02594	0.0934744	FALSE
afr	chr1:159204893:T:C	277	586	32422	0.687985	0.966482	0.0848933	FALSE
afr	chr6:32658495:C:A	277	586	32423	0.319468	0.912915	0.09152	FALSE
afr	chr10:112998590:C:T	277	586	32421	0.888793	1.0091	0.0648024	FALSE
afr	chr1:159204893:T:C	278.1	10328	21160	0.805623	1.00623	0.0252485	FALSE
afr	chr6:32658495:C:A	278.1	10328	21161	0.672229	1.01117	0.0262578	FALSE
afr	chr10:112998590:C:T	278.1	10327	21160	0.192563	0.975034	0.0194027	FALSE
afr	chr1:159204893:T:C	278.11	5947	26424	0.866079	0.994946	0.030044	FALSE
afr	chr6:32658495:C:A	278.11	5947	26425	0.956467	0.998301	0.0311519	FALSE
afr	chr10:112998590:C:T	278.11	5946	26424	0.559406	0.986727	0.0228908	FALSE
afr	chr1:159204893:T:C	278.3	144	33682	0.389443	0.867989	0.164503	FALSE
afr	chr6:32658495:C:A	278.3	144	33683	0.123612	0.735806	0.199241	FALSE
afr	chr10:112998590:C:T	278.3	144	33681	0.658927	1.05831	0.128396	FALSE
afr	chr1:159204893:T:C	278.4	609	32630	0.619491	1.04217	0.0831834	FALSE
afr	chr6:32658495:C:A	278.4	609	32631	0.340536	1.08325	0.0839022	FALSE
afr	chr10:112998590:C:T	278.4	609	32629	0.309868	0.936525	0.0645778	FALSE
afr	chr1:159204893:T:C	278	11596	19660	0.983815	0.999499	0.0246859	FALSE
afr	chr6:32658495:C:A	278	11596	19661	0.827248	1.00562	0.025678	FALSE
afr	chr10:112998590:C:T	278	11595	19660	0.378756	0.98344	0.0189711	FALSE
afr	chr1:159204893:T:C	279.1	306	33510	0.62748	0.945544	0.115388	FALSE
afr	chr6:32658495:C:A	279.1	306	33511	0.352455	1.11492	0.116993	FALSE
afr	chr10:112998590:C:T	279.1	306	33509	0.122553	1.14416	0.0872123	FALSE
afr	chr1:159204893:T:C	279.11	45	33960	0.466523	1.24937	0.305758	FALSE
afr	chr6:32658495:C:A	279.11	45	33961	0.132995	1.49852	0.269224	FALSE
afr	chr10:112998590:C:T	279.11	45	33959	0.716475	0.91785	0.236034	FALSE
afr	chr1:159204893:T:C	279.2	46	33930	0.273156	0.739569	0.275307	FALSE
afr	chr6:32658495:C:A	279.2	46	33931	0.346175	1.30442	0.28211	FALSE
afr	chr10:112998590:C:T	279.2	46	33929	0.846747	1.04494	0.227439	FALSE
afr	chr1:159204893:T:C	279.7	111	33802	0.362488	1.2008	0.200949	FALSE
afr	chr6:32658495:C:A	279.7	111	33803	0.315199	1.20681	0.187162	FALSE
afr	chr10:112998590:C:T	279.7	111	33801	0.299052	0.852916	0.1532	FALSE
afr	chr1:159204893:T:C	279.8	67	33882	0.659409	1.11579	0.2486	FALSE
afr	chr6:32658495:C:A	279.8	67	33883	0.26171	1.29932	0.233298	FALSE
afr	chr10:112998590:C:T	279.8	67	33881	0.787457	0.949451	0.19239	FALSE
afr	chr1:159204893:T:C	279	531	33126	0.684797	0.965169	0.0873353	FALSE
afr	chr6:32658495:C:A	279	531	33127	0.106836	1.15204	0.0877687	FALSE
afr	chr10:112998590:C:T	279	531	33125	0.130695	1.10637	0.0668849	FALSE
afr	chr1:159204893:T:C	280.1	2666	29809	0.545691	0.975266	0.041449	FALSE
afr	chr6:32658495:C:A	280.1	2666	29810	0.884601	0.993721	0.0433953	FALSE
afr	chr10:112998590:C:T	280.1	2666	29808	0.38206	1.02803	0.0316203	FALSE
afr	chr1:159204893:T:C	280.2	738	32661	0.037706	0.858808	0.0732467	FALSE
afr	chr6:32658495:C:A	280.2	738	32662	0.137172	1.1191	0.0757018	FALSE
afr	chr10:112998590:C:T	280.2	738	32660	0.757241	0.982147	0.0582771	FALSE
afr	chr1:159204893:T:C	280	3033	29364	0.321291	0.962132	0.0389226	FALSE
afr	chr6:32658495:C:A	280	3033	29365	0.907794	0.995272	0.0409172	FALSE
afr	chr10:112998590:C:T	280	3033	29363	0.386822	1.02619	0.029877	FALSE
afr	chr1:159204893:T:C	281.1	209	33598	0.0332611	0.756058	0.131352	FALSE
afr	chr6:32658495:C:A	281.1	209	33599	0.887044	0.979255	0.147579	FALSE
afr	chr10:112998590:C:T	281.1	209	33597	0.246467	1.1307	0.105986	FALSE
afr	chr1:159204893:T:C	281.11	65	33904	0.343538	0.803019	0.231606	FALSE
afr	chr6:32658495:C:A	281.11	65	33905	0.853051	1.04815	0.253886	FALSE
afr	chr10:112998590:C:T	281.11	65	33903	0.169699	0.752238	0.207332	FALSE
afr	chr1:159204893:T:C	281.12	133	33745	0.327552	0.84797	0.168438	FALSE
afr	chr6:32658495:C:A	281.12	133	33746	0.633821	1.08837	0.177776	FALSE
afr	chr10:112998590:C:T	281.12	133	33744	0.0397216	1.30556	0.129646	FALSE
afr	chr1:159204893:T:C	281.13	28	33968	0.144737	0.594669	0.35639	FALSE
afr	chr6:32658495:C:A	281.13	28	33969	0.728598	0.860632	0.432542	FALSE
afr	chr10:112998590:C:T	281.13	28	33967	0.300671	1.33638	0.280163	FALSE
afr	chr1:159204893:T:C	281.9	186	33559	0.0204708	1.46179	0.163816	FALSE
afr	chr6:32658495:C:A	281.9	186	33560	0.35301	0.858356	0.16445	FALSE
afr	chr10:112998590:C:T	281.9	186	33558	0.644288	0.947831	0.116044	FALSE
afr	chr1:159204893:T:C	281	395	33158	0.457254	1.08078	0.104498	FALSE
afr	chr6:32658495:C:A	281	395	33159	0.487159	0.926288	0.110198	FALSE
afr	chr10:112998590:C:T	281	395	33157	0.356531	1.07463	0.0780688	FALSE
afr	chr1:159204893:T:C	282.5	645	33135	0.0109801	0.817827	0.0790711	FALSE
afr	chr6:32658495:C:A	282.5	645	33136	0.833013	0.982141	0.0854705	FALSE
afr	chr10:112998590:C:T	282.5	645	33134	0.193725	0.921201	0.0631542	FALSE
afr	chr1:159204893:T:C	282.8	200	33690	0.393284	1.13914	0.152604	FALSE
afr	chr6:32658495:C:A	282.8	200	33691	0.750483	1.04827	0.148237	FALSE
afr	chr10:112998590:C:T	282.8	200	33689	0.430389	0.915077	0.112547	FALSE
afr	chr1:159204893:T:C	282.9	52	33928	0.919046	0.972196	0.277442	FALSE
afr	chr6:32658495:C:A	282.9	52	33929	0.460027	1.22267	0.272117	FALSE
afr	chr10:112998590:C:T	282.9	52	33927	0.464389	1.16575	0.209619	FALSE
afr	chr1:159204893:T:C	282	845	32771	0.101129	0.891044	0.0703678	FALSE
afr	chr6:32658495:C:A	282	845	32772	0.891787	1.01012	0.0739957	FALSE
afr	chr10:112998590:C:T	282	845	32770	0.295553	0.944062	0.0550313	FALSE
afr	chr1:159204893:T:C	283	42	33952	0.62398	1.17617	0.331006	FALSE
afr	chr6:32658495:C:A	283	42	33953	0.933883	1.02726	0.324135	FALSE
afr	chr10:112998590:C:T	283	42	33951	0.526807	0.854361	0.248704	FALSE
afr	chr1:159204893:T:C	284.1	163	33714	0.193675	1.2484	0.170694	FALSE
afr	chr6:32658495:C:A	284.1	163	33715	0.443698	1.13005	0.159615	FALSE
afr	chr10:112998590:C:T	284.1	163	33713	0.838716	0.97527	0.123031	FALSE
afr	chr1:159204893:T:C	284	186	33662	0.162618	1.25425	0.16224	FALSE
afr	chr6:32658495:C:A	284	186	33663	0.607729	1.08147	0.152573	FALSE
afr	chr10:112998590:C:T	284	186	33661	0.719533	0.959338	0.115605	FALSE
afr	chr1:159204893:T:C	285.1	624	32253	0.354332	1.08212	0.0852069	FALSE
afr	chr6:32658495:C:A	285.1	624	32254	0.86868	0.985811	0.0864338	FALSE
afr	chr10:112998590:C:T	285.1	624	32252	0.387389	1.05534	0.0623184	FALSE
afr	chr1:159204893:T:C	285.2	1135	32176	0.853138	0.988562	0.0621425	FALSE
afr	chr6:32658495:C:A	285.2	1135	32177	0.313801	0.935617	0.0660681	FALSE
afr	chr10:112998590:C:T	285.2	1135	32175	0.000123099	1.19283	0.0459204	FALSE
afr	chr1:159204893:T:C	285.21	804	32874	0.330464	0.931651	0.072748	FALSE
afr	chr6:32658495:C:A	285.21	804	32875	0.580402	0.958016	0.0775886	FALSE
afr	chr10:112998590:C:T	285.21	804	32873	0.000290503	1.21664	0.0541162	FALSE
afr	chr1:159204893:T:C	285.22	95	33842	0.53843	0.880344	0.207161	FALSE
afr	chr6:32658495:C:A	285.22	95	33843	0.0573667	0.599251	0.269441	FALSE
afr	chr10:112998590:C:T	285.22	95	33841	0.924999	0.984962	0.160953	FALSE
afr	chr1:159204893:T:C	285	5927	24995	0.708258	1.01127	0.0299539	FALSE
afr	chr6:32658495:C:A	285	5927	24996	0.732619	1.01066	0.0310259	FALSE
afr	chr10:112998590:C:T	285	5927	24994	0.200051	1.02956	0.022733	FALSE
afr	chr1:159204893:T:C	286.1	38	33972	0.288594	0.71971	0.309935	FALSE
afr	chr6:32658495:C:A	286.1	38	33973	0.883358	1.0511	0.339679	FALSE
afr	chr10:112998590:C:T	286.1	38	33971	0.739368	0.918028	0.257077	FALSE
afr	chr1:159204893:T:C	286.2	1223	32146	0.0208311	1.15275	0.0615083	FALSE
afr	chr6:32658495:C:A	286.2	1223	32147	0.541406	1.03813	0.0612806	FALSE
afr	chr10:112998590:C:T	286.2	1223	32145	0.477391	1.03279	0.0454041	FALSE
afr	chr1:159204893:T:C	286.4	22	33937	0.971155	1.01578	0.432976	FALSE
afr	chr6:32658495:C:A	286.4	22	33938	0.75404	0.861508	0.475784	FALSE
afr	chr10:112998590:C:T	286.4	22	33936	0.0217385	2.00661	0.303475	FALSE
afr	chr1:159204893:T:C	286.7	211	33458	0.967292	0.994255	0.140514	FALSE
afr	chr6:32658495:C:A	286.7	211	33459	0.394497	0.877279	0.153766	FALSE
afr	chr10:112998590:C:T	286.7	211	33457	0.210513	0.870305	0.110938	FALSE
afr	chr1:159204893:T:C	286.8	223	33646	0.738648	1.04693	0.137471	FALSE
afr	chr6:32658495:C:A	286.8	223	33647	0.845345	1.02776	0.140394	FALSE
afr	chr10:112998590:C:T	286.8	223	33645	0.244754	0.882689	0.107277	FALSE
afr	chr1:159204893:T:C	286.81	216	33671	0.906749	1.01637	0.138656	FALSE
afr	chr6:32658495:C:A	286.81	216	33672	0.981112	1.00341	0.143828	FALSE
afr	chr10:112998590:C:T	286.81	216	33670	0.337678	0.901213	0.108488	FALSE
afr	chr1:159204893:T:C	286.9	295	33290	0.755187	0.962896	0.121262	FALSE
afr	chr6:32658495:C:A	286.9	295	33291	0.957888	1.00662	0.124991	FALSE
afr	chr10:112998590:C:T	286.9	295	33289	0.637243	1.04362	0.0905369	FALSE
afr	chr1:159204893:T:C	286	722	32511	0.976134	1.0023	0.0769544	FALSE
afr	chr6:32658495:C:A	286	722	32512	0.496873	0.9461	0.0815507	FALSE
afr	chr10:112998590:C:T	286	722	32510	0.682192	1.02418	0.0583446	FALSE
afr	chr1:159204893:T:C	287.3	690	32682	0.689413	0.969463	0.0776009	FALSE
afr	chr6:32658495:C:A	287.3	690	32683	0.717557	1.02954	0.0804914	FALSE
afr	chr10:112998590:C:T	287.3	690	32681	0.837381	1.01235	0.059823	FALSE
afr	chr1:159204893:T:C	287.31	68	33931	0.938457	0.981451	0.242493	FALSE
afr	chr6:32658495:C:A	287.31	68	33932	0.0937386	0.59023	0.314584	FALSE
afr	chr10:112998590:C:T	287.31	68	33930	0.135116	0.738535	0.202838	FALSE
afr	chr1:159204893:T:C	287.32	68	33786	0.979399	0.993857	0.238625	FALSE
afr	chr6:32658495:C:A	287.32	68	33787	0.455371	1.19399	0.237512	FALSE
afr	chr10:112998590:C:T	287.32	68	33785	0.452139	0.863621	0.195014	FALSE
afr	chr1:159204893:T:C	287	742	32580	0.621902	0.963755	0.0748602	FALSE
afr	chr6:32658495:C:A	287	742	32581	0.858727	1.01401	0.0781472	FALSE
afr	chr10:112998590:C:T	287	742	32579	0.729463	1.02014	0.0576443	FALSE
afr	chr1:159204893:T:C	288.1	680	32787	4.90136e-24	2.97247	0.107736	FALSE
afr	chr6:32658495:C:A	288.1	680	32788	0.736009	0.972419	0.0829587	FALSE
afr	chr10:112998590:C:T	288.1	680	32786	0.0349186	0.876965	0.0622423	FALSE
afr	chr1:159204893:T:C	288.11	342	33411	6.015e-09	2.20238	0.135745	FALSE
afr	chr6:32658495:C:A	288.11	342	33412	0.205489	0.857243	0.121663	FALSE
afr	chr10:112998590:C:T	288.11	342	33410	0.518431	0.945988	0.085984	FALSE
afr	chr1:159204893:T:C	288.2	872	31930	1.96397e-38	0.460594	0.0598004	FALSE
afr	chr6:32658495:C:A	288.2	872	31931	0.146297	1.10666	0.0697639	FALSE
afr	chr10:112998590:C:T	288.2	872	31929	0.953487	0.99689	0.0533946	FALSE
afr	chr1:159204893:T:C	288.3	46	33928	0.152927	1.70315	0.372553	FALSE
afr	chr6:32658495:C:A	288.3	46	33929	0.269117	0.663152	0.371688	FALSE
afr	chr10:112998590:C:T	288.3	46	33927	0.67718	0.906601	0.235526	FALSE
afr	chr1:159204893:T:C	288	997	31673	6.81916e-34	0.501799	0.0568197	FALSE
afr	chr6:32658495:C:A	288	997	31674	0.309009	1.06955	0.0660902	FALSE
afr	chr10:112998590:C:T	288	997	31672	0.583457	0.972802	0.0502867	FALSE
afr	chr1:159204893:T:C	289.3	204	33411	0.352499	1.15101	0.151269	FALSE
afr	chr6:32658495:C:A	289.3	204	33412	0.063415	0.730925	0.168857	FALSE
afr	chr10:112998590:C:T	289.3	204	33410	0.758789	0.966803	0.109942	FALSE
afr	chr1:159204893:T:C	289.4	1354	31173	0.869344	0.990744	0.0565311	FALSE
afr	chr6:32658495:C:A	289.4	1354	31174	0.724917	0.979391	0.059177	FALSE
afr	chr10:112998590:C:T	289.4	1354	31172	0.544157	1.02649	0.0431049	FALSE
afr	chr1:159204893:T:C	289.5	73	33858	0.453378	0.836307	0.238411	FALSE
afr	chr6:32658495:C:A	289.5	73	33859	0.0822312	0.579568	0.313871	FALSE
afr	chr10:112998590:C:T	289.5	73	33857	0.0514152	0.676578	0.200569	FALSE
afr	chr1:159204893:T:C	289.8	79	33893	0.554066	0.878499	0.218938	FALSE
afr	chr6:32658495:C:A	289.8	79	33894	0.123629	1.38591	0.21196	FALSE
afr	chr10:112998590:C:T	289.8	79	33892	0.827554	0.962127	0.177234	FALSE
afr	chr1:159204893:T:C	289.9	28	33925	0.373258	1.44245	0.411443	FALSE
afr	chr6:32658495:C:A	289.9	28	33926	0.327636	1.41082	0.351595	FALSE
afr	chr10:112998590:C:T	289.9	28	33924	0.961494	0.985652	0.299337	FALSE
afr	chr1:159204893:T:C	289	408	32880	0.153603	1.16394	0.106393	FALSE
afr	chr6:32658495:C:A	289	408	32881	0.292208	1.11322	0.101831	FALSE
afr	chr10:112998590:C:T	289	408	32879	0.570211	0.956548	0.0782478	FALSE
afr	chr1:159204893:T:C	290.1	195	33674	0.764952	1.04446	0.145494	FALSE
afr	chr6:32658495:C:A	290.1	195	33675	0.184587	0.80274	0.165609	FALSE
afr	chr10:112998590:C:T	290.1	195	33673	0.77328	1.03346	0.114248	FALSE
afr	chr1:159204893:T:C	290.11	37	33975	0.763287	0.908873	0.317267	FALSE
afr	chr6:32658495:C:A	290.11	37	33976	0.519485	0.784023	0.377739	FALSE
afr	chr10:112998590:C:T	290.11	37	33974	0.482923	1.19608	0.255204	FALSE
afr	chr1:159204893:T:C	290.16	44	33951	0.756992	0.910417	0.303303	FALSE
afr	chr6:32658495:C:A	290.16	44	33952	0.327931	0.694404	0.372795	FALSE
afr	chr10:112998590:C:T	290.16	44	33950	0.210721	0.724052	0.257987	FALSE
afr	chr1:159204893:T:C	290.2	84	33722	0.496325	0.861985	0.218317	FALSE
afr	chr6:32658495:C:A	290.2	84	33723	0.39467	1.2033	0.217425	FALSE
afr	chr10:112998590:C:T	290.2	84	33721	0.0283032	1.42489	0.161462	FALSE
afr	chr1:159204893:T:C	290.3	147	33713	0.91703	1.0178	0.169339	FALSE
afr	chr6:32658495:C:A	290.3	147	33714	0.540554	1.10889	0.168897	FALSE
afr	chr10:112998590:C:T	290.3	147	33712	0.248773	1.15575	0.125507	FALSE
afr	chr1:159204893:T:C	290	319	33317	0.661883	0.952259	0.111862	FALSE
afr	chr6:32658495:C:A	290	319	33318	0.752443	0.96252	0.121111	FALSE
afr	chr10:112998590:C:T	290	319	33316	0.519946	1.05862	0.0885312	FALSE
afr	chr1:159204893:T:C	291.4	166	33612	0.436838	0.890409	0.149283	FALSE
afr	chr6:32658495:C:A	291.4	166	33613	0.415297	0.870169	0.170718	FALSE
afr	chr10:112998590:C:T	291.4	166	33611	0.982054	1.00273	0.120992	FALSE
afr	chr1:159204893:T:C	291.8	279	33092	0.327486	1.13345	0.127927	FALSE
afr	chr6:32658495:C:A	291.8	279	33093	0.947123	0.991519	0.128419	FALSE
afr	chr10:112998590:C:T	291.8	279	33091	0.741479	1.03123	0.0932239	FALSE
afr	chr1:159204893:T:C	291	470	32661	0.44595	1.07574	0.095788	FALSE
afr	chr6:32658495:C:A	291	470	32662	0.626797	0.952592	0.0998867	FALSE
afr	chr10:112998590:C:T	291	470	32660	0.881748	1.01081	0.0722931	FALSE
afr	chr1:159204893:T:C	292.1	456	33014	0.550197	1.05991	0.0973903	FALSE
afr	chr6:32658495:C:A	292.1	456	33015	0.1599	1.14406	0.0957605	FALSE
afr	chr10:112998590:C:T	292.1	456	33013	0.379655	1.06612	0.072881	FALSE
afr	chr1:159204893:T:C	292.11	139	33728	0.224492	1.25471	0.186804	FALSE
afr	chr6:32658495:C:A	292.11	139	33729	0.826997	1.03995	0.179234	FALSE
afr	chr10:112998590:C:T	292.11	139	33727	0.737697	1.04512	0.131784	FALSE
afr	chr1:159204893:T:C	292.12	23	33977	0.00140981	0.337068	0.340618	FALSE
afr	chr6:32658495:C:A	292.12	23	33978	0.0895452	1.83616	0.357919	FALSE
afr	chr10:112998590:C:T	292.12	23	33976	0.4197	0.756097	0.346475	FALSE
afr	chr1:159204893:T:C	292.2	198	33664	0.0815617	1.30527	0.15296	FALSE
afr	chr6:32658495:C:A	292.2	198	33665	0.779158	0.957934	0.15326	FALSE
afr	chr10:112998590:C:T	292.2	198	33663	0.023827	1.27493	0.107479	FALSE
afr	chr1:159204893:T:C	292.3	579	32872	0.196225	0.900592	0.0810156	FALSE
afr	chr6:32658495:C:A	292.3	579	32873	0.588166	1.04809	0.0867453	FALSE
afr	chr10:112998590:C:T	292.3	579	32871	0.0037729	1.20351	0.0639537	FALSE
afr	chr1:159204893:T:C	292.4	738	32266	0.483983	0.94809	0.0761609	FALSE
afr	chr6:32658495:C:A	292.4	738	32266	0.625561	1.03893	0.0782657	FALSE
afr	chr10:112998590:C:T	292.4	738	32264	0.0215377	1.13955	0.0568347	FALSE
afr	chr1:159204893:T:C	292.5	110	33680	0.772964	1.05976	0.201171	FALSE
afr	chr6:32658495:C:A	292.5	110	33681	0.805437	1.05048	0.199943	FALSE
afr	chr10:112998590:C:T	292.5	110	33679	0.337025	1.14921	0.144864	FALSE
afr	chr1:159204893:T:C	292.6	270	33397	0.249987	1.16233	0.130766	FALSE
afr	chr6:32658495:C:A	292.6	270	33398	0.0621283	0.765455	0.143287	FALSE
afr	chr10:112998590:C:T	292.6	270	33396	0.044504	1.20319	0.092061	FALSE
afr	chr1:159204893:T:C	292	2229	29762	0.685155	1.01832	0.0447707	FALSE
afr	chr6:32658495:C:A	292	2229	29762	0.944804	1.00323	0.0465146	FALSE
afr	chr10:112998590:C:T	292	2229	29760	2.6019e-05	1.15211	0.033667	FALSE
afr	chr1:159204893:T:C	293.1	923	31681	0.823997	0.985095	0.0675211	FALSE
afr	chr6:32658495:C:A	293.1	923	31682	0.985764	0.99874	0.0706506	FALSE
afr	chr10:112998590:C:T	293.1	923	31680	0.740912	0.982832	0.0523744	FALSE
afr	chr1:159204893:T:C	293	51	33750	0.606115	1.17032	0.305017	FALSE
afr	chr6:32658495:C:A	293	51	33751	0.0859785	0.509949	0.392221	FALSE
afr	chr10:112998590:C:T	293	51	33749	0.631408	1.1085	0.214712	FALSE
afr	chr1:159204893:T:C	295.1	1374	32206	0.421053	1.04733	0.0574795	FALSE
afr	chr6:32658495:C:A	295.1	1375	32206	0.664428	1.02552	0.0580946	FALSE
afr	chr10:112998590:C:T	295.1	1375	32204	0.694228	0.983195	0.0431094	FALSE
afr	chr1:159204893:T:C	295.2	207	33587	0.764094	1.04495	0.146501	FALSE
afr	chr6:32658495:C:A	295.2	207	33588	0.97535	1.00458	0.147978	FALSE
afr	chr10:112998590:C:T	295.2	207	33586	0.00441973	1.3419	0.103313	FALSE
afr	chr1:159204893:T:C	295.3	556	33022	0.0622529	0.854714	0.0841989	FALSE
afr	chr6:32658495:C:A	295.3	556	33023	0.0737707	0.841845	0.0962842	FALSE
afr	chr10:112998590:C:T	295.3	556	33021	0.930182	1.00585	0.06654	FALSE
afr	chr1:159204893:T:C	295	1734	31580	0.768604	1.01506	0.0508046	FALSE
afr	chr6:32658495:C:A	295	1735	31580	0.861047	1.00917	0.0521701	FALSE
afr	chr10:112998590:C:T	295	1735	31578	0.943776	1.00272	0.0384734	FALSE
afr	chr1:159204893:T:C	296.1	1964	31225	0.96186	0.997761	0.046866	FALSE
afr	chr6:32658495:C:A	296.1	1965	31225	0.68785	1.01975	0.0486759	FALSE
afr	chr10:112998590:C:T	296.1	1965	31223	0.266102	1.04071	0.0358842	FALSE
afr	chr1:159204893:T:C	296.2	7013	24688	0.488659	0.98118	0.0274382	FALSE
afr	chr6:32658495:C:A	296.2	7014	24688	0.659449	1.01271	0.0286547	FALSE
afr	chr10:112998590:C:T	296.2	7014	24686	0.244527	1.02488	0.0211177	FALSE
afr	chr1:159204893:T:C	296.22	5758	26268	0.216119	0.964387	0.0293167	FALSE
afr	chr6:32658495:C:A	296.22	5759	26268	0.289433	1.03289	0.0305465	FALSE
afr	chr10:112998590:C:T	296.22	5759	26266	0.313791	1.02313	0.0226966	FALSE
afr	chr1:159204893:T:C	296	8059	23601	0.574805	0.98543	0.0261639	FALSE
afr	chr6:32658495:C:A	296	8060	23601	0.583063	1.01508	0.0272738	FALSE
afr	chr10:112998590:C:T	296	8060	23599	0.536976	1.01251	0.0201361	FALSE
afr	chr1:159204893:T:C	297.1	955	32299	0.7195	0.976088	0.0673931	FALSE
afr	chr6:32658495:C:A	297.1	955	32300	0.641386	0.967629	0.070651	FALSE
afr	chr10:112998590:C:T	297.1	955	32298	0.0969666	1.08739	0.0504781	FALSE
afr	chr1:159204893:T:C	297.2	75	33751	0.540522	0.868547	0.230275	FALSE
afr	chr6:32658495:C:A	297.2	75	33752	0.569777	0.863293	0.258632	FALSE
afr	chr10:112998590:C:T	297.2	75	33750	0.564047	0.899251	0.184094	FALSE
afr	chr1:159204893:T:C	297	1037	31999	0.902599	1.008	0.0651305	FALSE
afr	chr6:32658495:C:A	297	1037	32000	0.664664	0.971075	0.06771	FALSE
afr	chr10:112998590:C:T	297	1037	31998	0.165957	1.06971	0.0486417	FALSE
afr	chr1:159204893:T:C	300.1	5436	26037	0.0387186	0.940031	0.0299163	FALSE
afr	chr6:32658495:C:A	300.1	5436	26038	0.447427	0.976096	0.031847	FALSE
afr	chr10:112998590:C:T	300.1	5436	26037	0.267799	1.02623	0.0233608	FALSE
afr	chr1:159204893:T:C	300.11	1264	32075	0.366763	0.950231	0.0565624	FALSE
afr	chr6:32658495:C:A	300.11	1264	32076	0.546517	0.963914	0.0609526	FALSE
afr	chr10:112998590:C:T	300.11	1264	32074	0.557694	1.02643	0.0444964	FALSE
afr	chr1:159204893:T:C	300.12	648	32894	0.183199	0.902068	0.0774366	FALSE
afr	chr6:32658495:C:A	300.12	648	32895	0.424068	1.06719	0.0813497	FALSE
afr	chr10:112998590:C:T	300.12	648	32893	0.21544	0.925239	0.0627277	FALSE
afr	chr1:159204893:T:C	300.13	100	33726	0.866833	1.03572	0.209277	FALSE
afr	chr6:32658495:C:A	300.13	100	33727	0.379384	0.816154	0.231109	FALSE
afr	chr10:112998590:C:T	300.13	100	33725	0.22407	0.82017	0.163059	FALSE
afr	chr1:159204893:T:C	300.3	75	33906	0.264126	0.78683	0.214691	FALSE
afr	chr6:32658495:C:A	300.3	75	33907	0.859541	1.04256	0.235516	FALSE
afr	chr10:112998590:C:T	300.3	75	33905	0.4456	0.868358	0.18505	FALSE
afr	chr1:159204893:T:C	300.4	836	32589	0.0200994	0.854239	0.0677757	FALSE
afr	chr6:32658495:C:A	300.4	836	32590	0.0595171	1.14181	0.0703781	FALSE
afr	chr10:112998590:C:T	300.4	836	32588	0.417249	1.04496	0.0542149	FALSE
afr	chr1:159204893:T:C	300.8	179	33528	0.487426	1.11628	0.158406	FALSE
afr	chr6:32658495:C:A	300.8	179	33529	0.674314	1.06758	0.155614	FALSE
afr	chr10:112998590:C:T	300.8	179	33527	0.104833	1.20063	0.112737	FALSE
afr	chr1:159204893:T:C	300.9	1547	31977	0.222038	0.938869	0.0516564	FALSE
afr	chr6:32658495:C:A	300.9	1547	31978	0.893858	0.992708	0.0548501	FALSE
afr	chr10:112998590:C:T	300.9	1547	31976	0.0114147	0.900733	0.041327	FALSE
afr	chr1:159204893:T:C	300	6624	24698	0.177756	0.963153	0.0278569	FALSE
afr	chr6:32658495:C:A	300	6624	24699	0.87273	0.995314	0.0293199	FALSE
afr	chr10:112998590:C:T	300	6624	24698	0.810973	1.0052	0.0216793	FALSE
afr	chr1:159204893:T:C	301.2	269	33609	0.540553	0.928421	0.121362	FALSE
afr	chr6:32658495:C:A	301.2	269	33610	0.728086	1.04503	0.126675	FALSE
afr	chr10:112998590:C:T	301.2	269	33608	0.181627	0.877397	0.0979187	FALSE
afr	chr1:159204893:T:C	301	481	33248	0.1976	0.891716	0.0889521	FALSE
afr	chr6:32658495:C:A	301	481	33249	0.805256	0.976437	0.0967159	FALSE
afr	chr10:112998590:C:T	301	481	33247	0.901368	0.991173	0.0715396	FALSE
afr	chr1:159204893:T:C	302.1	109	33752	0.411923	1.17596	0.197538	FALSE
afr	chr6:32658495:C:A	302.1	109	33753	0.318439	0.805205	0.217165	FALSE
afr	chr10:112998590:C:T	302.1	109	33751	0.919263	0.984885	0.150253	FALSE
afr	chr1:159204893:T:C	302	224	33538	0.960217	1.00674	0.134731	FALSE
afr	chr6:32658495:C:A	302	224	33539	0.213446	0.828633	0.15109	FALSE
afr	chr10:112998590:C:T	302	224	33537	0.18435	1.14477	0.101847	FALSE
afr	chr1:159204893:T:C	303.1	36	33969	0.225597	0.687772	0.308883	FALSE
afr	chr6:32658495:C:A	303.1	36	33970	0.874251	0.945001	0.357441	FALSE
afr	chr10:112998590:C:T	303.1	36	33968	0.816052	1.06141	0.256208	FALSE
afr	chr1:159204893:T:C	303.3	129	33691	0.422353	0.870372	0.173036	FALSE
afr	chr6:32658495:C:A	303.3	129	33692	0.66097	0.919252	0.191975	FALSE
afr	chr10:112998590:C:T	303.3	129	33690	0.855915	1.0251	0.13653	FALSE
afr	chr1:159204893:T:C	303.31	30	33972	0.29267	1.5482	0.415374	FALSE
afr	chr6:32658495:C:A	303.31	30	33973	0.503084	0.749492	0.430616	FALSE
afr	chr10:112998590:C:T	303.31	30	33971	0.691339	1.11674	0.278091	FALSE
afr	chr1:159204893:T:C	303.4	236	33597	0.122754	0.823037	0.126192	FALSE
afr	chr6:32658495:C:A	303.4	236	33598	0.905158	0.983617	0.138644	FALSE
afr	chr10:112998590:C:T	303.4	236	33596	0.8515	0.98109	0.101979	FALSE
afr	chr1:159204893:T:C	303	368	33279	0.257523	0.889724	0.103194	FALSE
afr	chr6:32658495:C:A	303	368	33280	0.744096	0.964072	0.112087	FALSE
afr	chr10:112998590:C:T	303	368	33278	0.706361	1.03101	0.0810601	FALSE
afr	chr1:159204893:T:C	304	1858	30653	0.70955	0.982407	0.0476561	FALSE
afr	chr6:32658495:C:A	304	1858	30654	0.576364	1.02819	0.0497635	FALSE
afr	chr10:112998590:C:T	304	1858	30652	0.271508	0.959604	0.0375	FALSE
afr	chr1:159204893:T:C	305.2	131	33747	0.456476	1.14105	0.177196	FALSE
afr	chr6:32658495:C:A	305.2	131	33748	0.985927	0.996797	0.181898	FALSE
afr	chr10:112998590:C:T	305.2	131	33746	0.109825	1.23293	0.130956	FALSE
afr	chr1:159204893:T:C	306.9	262	33083	0.641286	1.06007	0.125202	FALSE
afr	chr6:32658495:C:A	306.9	262	33084	0.00911275	0.675339	0.150526	FALSE
afr	chr10:112998590:C:T	306.9	262	33082	0.69229	1.03864	0.0957962	FALSE
afr	chr1:159204893:T:C	306	2885	28093	0.0882416	1.06924	0.0392689	FALSE
afr	chr6:32658495:C:A	306	2885	28094	0.138912	0.94034	0.0415674	FALSE
afr	chr10:112998590:C:T	306	2885	28092	0.307383	0.96896	0.0308914	FALSE
afr	chr1:159204893:T:C	312.3	114	33868	0.186443	0.787735	0.180592	FALSE
afr	chr6:32658495:C:A	312.3	114	33869	0.0973584	0.683303	0.229713	FALSE
afr	chr10:112998590:C:T	312.3	114	33867	0.194904	1.20073	0.141129	FALSE
afr	chr1:159204893:T:C	312	296	33273	0.118792	0.836399	0.114529	FALSE
afr	chr6:32658495:C:A	312	296	33274	0.0996657	0.801566	0.13434	FALSE
afr	chr10:112998590:C:T	312	296	33272	0.512783	1.06058	0.0898645	FALSE
afr	chr1:159204893:T:C	313.1	350	33502	0.176789	0.868332	0.104523	FALSE
afr	chr6:32658495:C:A	313.1	350	33503	0.189053	0.856681	0.117779	FALSE
afr	chr10:112998590:C:T	313.1	350	33501	0.811368	1.02016	0.083648	FALSE
afr	chr1:159204893:T:C	313.2	28	33977	0.476648	1.34706	0.418612	FALSE
afr	chr6:32658495:C:A	313.2	28	33978	0.0560513	1.86567	0.326393	FALSE
afr	chr10:112998590:C:T	313.2	28	33976	0.0134503	1.94679	0.269532	FALSE
afr	chr1:159204893:T:C	313.3	26	33995	0.487333	1.36568	0.448712	FALSE
afr	chr6:32658495:C:A	313.3	26	33996	0.481304	0.716516	0.473377	FALSE
afr	chr10:112998590:C:T	313.3	26	33994	0.614894	1.16184	0.298161	FALSE
afr	chr1:159204893:T:C	313	441	33339	0.325145	0.911445	0.0942374	FALSE
afr	chr6:32658495:C:A	313	441	33340	0.351963	0.908579	0.103002	FALSE
afr	chr10:112998590:C:T	313	441	33338	0.17566	1.10479	0.0735893	FALSE
afr	chr1:159204893:T:C	315.1	57	33902	0.506933	0.842156	0.258868	FALSE
afr	chr6:32658495:C:A	315.1	57	33903	0.422654	0.78229	0.306213	FALSE
afr	chr10:112998590:C:T	315.1	57	33901	0.894484	0.972842	0.207591	FALSE
afr	chr1:159204893:T:C	315.2	45	33931	0.683112	1.1294	0.298092	FALSE
afr	chr6:32658495:C:A	315.2	45	33932	0.0568757	0.44654	0.423379	FALSE
afr	chr10:112998590:C:T	315.2	45	33930	0.886949	0.967436	0.232868	FALSE
afr	chr1:159204893:T:C	315.3	122	33832	0.985102	0.996457	0.190098	FALSE
afr	chr6:32658495:C:A	315.3	122	33833	0.461503	0.859871	0.205022	FALSE
afr	chr10:112998590:C:T	315.3	122	33831	0.0153078	1.38395	0.133996	FALSE
afr	chr1:159204893:T:C	315	353	33162	0.898565	0.986232	0.108758	FALSE
afr	chr6:32658495:C:A	315	353	33163	0.128	0.831713	0.121066	FALSE
afr	chr10:112998590:C:T	315	353	33161	0.0796667	1.15286	0.0811632	FALSE
afr	chr1:159204893:T:C	316.1	100	33887	0.221205	1.30301	0.216356	FALSE
afr	chr6:32658495:C:A	316.1	100	33888	0.470437	1.15628	0.201182	FALSE
afr	chr10:112998590:C:T	316.1	100	33886	0.168863	0.797591	0.164376	FALSE
afr	chr1:159204893:T:C	316	4584	26988	0.995071	0.999796	0.0330617	FALSE
afr	chr6:32658495:C:A	316	4585	26988	0.458663	0.974794	0.0344505	FALSE
afr	chr10:112998590:C:T	316	4585	26986	0.157831	1.03608	0.0250942	FALSE
afr	chr1:159204893:T:C	317.1	2012	30468	0.410273	0.962185	0.0468153	FALSE
afr	chr6:32658495:C:A	317.1	2013	30468	0.645481	0.977501	0.0494636	FALSE
afr	chr10:112998590:C:T	317.1	2013	30466	0.00814173	1.09924	0.0357578	FALSE
afr	chr1:159204893:T:C	317.11	181	33721	0.99685	0.99941	0.149515	FALSE
afr	chr6:32658495:C:A	317.11	181	33722	0.763278	1.0476	0.154384	FALSE
afr	chr10:112998590:C:T	317.11	181	33720	0.822998	1.02622	0.115722	FALSE
afr	chr1:159204893:T:C	317	2495	29802	0.259528	0.953186	0.0425232	FALSE
afr	chr6:32658495:C:A	317	2496	29802	0.505961	0.970522	0.0449852	FALSE
afr	chr10:112998590:C:T	317	2496	29800	0.178095	1.04504	0.0327127	FALSE
afr	chr1:159204893:T:C	318	8885	22214	0.590406	1.01404	0.0259013	FALSE
afr	chr6:32658495:C:A	318	8886	22214	0.547137	0.983903	0.0269542	FALSE
afr	chr10:112998590:C:T	318	8886	22212	0.0285573	1.04399	0.0196608	FALSE
afr	chr1:159204893:T:C	320	87	33837	0.201184	1.35598	0.238246	FALSE
afr	chr6:32658495:C:A	320	87	33838	0.955854	0.987431	0.228496	FALSE
afr	chr10:112998590:C:T	320	87	33836	0.612117	0.917258	0.170331	FALSE
afr	chr1:159204893:T:C	323.8	47	33955	0.409036	0.791792	0.282775	FALSE
afr	chr6:32658495:C:A	323.8	47	33956	0.822408	1.06934	0.298701	FALSE
afr	chr10:112998590:C:T	323.8	47	33954	0.14681	0.697004	0.248788	FALSE
afr	chr1:159204893:T:C	323	66	33914	0.380561	0.809962	0.240366	FALSE
afr	chr6:32658495:C:A	323	66	33915	0.457705	1.19801	0.243274	FALSE
afr	chr10:112998590:C:T	323	66	33913	0.153858	0.745171	0.206265	FALSE
afr	chr1:159204893:T:C	324	73	33893	0.45578	1.21421	0.260247	FALSE
afr	chr6:32658495:C:A	324	73	33894	0.839943	1.05107	0.246627	FALSE
afr	chr10:112998590:C:T	324	73	33892	0.689537	1.07456	0.18001	FALSE
afr	chr1:159204893:T:C	327.1	725	32551	0.236179	1.09858	0.0793678	FALSE
afr	chr6:32658495:C:A	327.1	725	32552	0.229077	1.09769	0.0774977	FALSE
afr	chr10:112998590:C:T	327.1	725	32550	0.329036	1.05819	0.0579449	FALSE
afr	chr1:159204893:T:C	327.3	4360	28510	0.400283	0.97237	0.033312	FALSE
afr	chr6:32658495:C:A	327.3	4360	28511	0.863191	0.994001	0.0349177	FALSE
afr	chr10:112998590:C:T	327.3	4360	28509	0.258237	0.971255	0.0257982	FALSE
afr	chr1:159204893:T:C	327.31	156	33705	0.616396	1.08528	0.163361	FALSE
afr	chr6:32658495:C:A	327.31	156	33706	0.205885	1.22036	0.15743	FALSE
afr	chr10:112998590:C:T	327.31	156	33704	0.0694685	0.786403	0.132363	FALSE
afr	chr1:159204893:T:C	327.32	3932	29091	0.18223	0.954812	0.0346652	FALSE
afr	chr6:32658495:C:A	327.32	3932	29092	0.794626	0.990545	0.0364938	FALSE
afr	chr10:112998590:C:T	327.32	3932	29090	0.773774	0.992322	0.026813	FALSE
afr	chr1:159204893:T:C	327.4	2554	29718	0.448282	0.968913	0.0416469	FALSE
afr	chr6:32658495:C:A	327.4	2554	29719	0.477558	1.0313	0.0433906	FALSE
afr	chr10:112998590:C:T	327.4	2554	29717	0.525894	1.02069	0.0322884	FALSE
afr	chr1:159204893:T:C	327.41	395	33338	0.178548	0.87648	0.0980064	FALSE
afr	chr6:32658495:C:A	327.41	395	33339	0.427848	1.08526	0.10319	FALSE
afr	chr10:112998590:C:T	327.41	395	33337	0.930571	1.0069	0.078938	FALSE
afr	chr1:159204893:T:C	327.5	153	33721	0.0170743	0.696316	0.151755	FALSE
afr	chr6:32658495:C:A	327.5	153	33722	0.732033	1.05931	0.16826	FALSE
afr	chr10:112998590:C:T	327.5	153	33720	0.36418	1.11863	0.12354	FALSE
afr	chr1:159204893:T:C	327.6	98	33749	0.0233366	1.72719	0.240973	FALSE
afr	chr6:32658495:C:A	327.6	98	33750	0.830233	0.954285	0.218246	FALSE
afr	chr10:112998590:C:T	327.6	98	33748	0.177163	0.799952	0.165392	FALSE
afr	chr1:159204893:T:C	327.7	312	33388	0.128046	1.20161	0.120686	FALSE
afr	chr6:32658495:C:A	327.7	312	33389	0.329184	0.884236	0.126088	FALSE
afr	chr10:112998590:C:T	327.7	312	33387	0.329882	1.08887	0.0873822	FALSE
afr	chr1:159204893:T:C	327.71	229	33610	0.209337	1.19245	0.140206	FALSE
afr	chr6:32658495:C:A	327.71	229	33611	0.219875	0.831457	0.150445	FALSE
afr	chr10:112998590:C:T	327.71	229	33609	0.650867	1.04744	0.102411	FALSE
afr	chr1:159204893:T:C	327.72	24	33950	0.245057	1.73262	0.472832	FALSE
afr	chr6:32658495:C:A	327.72	24	33951	0.483821	1.3144	0.390447	FALSE
afr	chr10:112998590:C:T	327.72	24	33949	0.985713	1.00574	0.319518	FALSE
afr	chr1:159204893:T:C	327	3922	27759	0.613551	0.982585	0.0347881	FALSE
afr	chr6:32658495:C:A	327	3922	27760	0.826663	0.992036	0.036515	FALSE
afr	chr10:112998590:C:T	327	3922	27758	0.985513	0.999511	0.0269374	FALSE
afr	chr1:159204893:T:C	331.1	77	33911	0.603619	0.892586	0.218858	FALSE
afr	chr6:32658495:C:A	331.1	77	33912	0.864866	0.960033	0.23967	FALSE
afr	chr10:112998590:C:T	331.1	77	33910	0.782726	1.04965	0.175704	FALSE
afr	chr1:159204893:T:C	331.9	74	33823	0.773416	0.933416	0.239328	FALSE
afr	chr6:32658495:C:A	331.9	74	33824	0.00194087	1.87539	0.202901	FALSE
afr	chr10:112998590:C:T	331.9	74	33822	0.159961	1.27782	0.174465	FALSE
afr	chr1:159204893:T:C	331	157	33677	0.656783	0.932334	0.157676	FALSE
afr	chr6:32658495:C:A	331	157	33678	0.090008	1.29738	0.153564	FALSE
afr	chr10:112998590:C:T	331	157	33676	0.323735	1.12783	0.121903	FALSE
afr	chr1:159204893:T:C	332	59	33955	0.55914	0.865275	0.247736	FALSE
afr	chr6:32658495:C:A	332	59	33956	0.685861	0.891019	0.285281	FALSE
afr	chr10:112998590:C:T	332	59	33954	0.785535	0.944937	0.208136	FALSE
afr	chr1:159204893:T:C	333.1	116	33783	0.694052	0.932297	0.178216	FALSE
afr	chr6:32658495:C:A	333.1	116	33784	0.5615	0.889539	0.201601	FALSE
afr	chr10:112998590:C:T	333.1	116	33782	0.645928	0.934411	0.14766	FALSE
afr	chr1:159204893:T:C	333.2	37	33941	0.06666	0.584931	0.292407	FALSE
afr	chr6:32658495:C:A	333.2	37	33942	0.551754	0.800141	0.374652	FALSE
afr	chr10:112998590:C:T	333.2	37	33940	0.666785	0.893048	0.262713	FALSE
afr	chr1:159204893:T:C	333.4	113	33787	0.967924	1.0078	0.193205	FALSE
afr	chr6:32658495:C:A	333.4	113	33788	0.439502	0.848415	0.212649	FALSE
afr	chr10:112998590:C:T	333.4	113	33786	0.789059	1.03976	0.14573	FALSE
afr	chr1:159204893:T:C	333.8	36	33955	0.0729314	2.26918	0.456944	FALSE
afr	chr6:32658495:C:A	333.8	36	33956	0.66757	1.15792	0.341393	FALSE
afr	chr10:112998590:C:T	333.8	36	33954	0.442573	1.21347	0.251976	FALSE
afr	chr1:159204893:T:C	333	339	33276	0.445168	0.921705	0.106785	FALSE
afr	chr6:32658495:C:A	333	339	33277	0.157449	0.840996	0.122493	FALSE
afr	chr10:112998590:C:T	333	339	33275	0.143294	1.12972	0.0833317	FALSE
afr	chr1:159204893:T:C	334.1	25	33992	0.0423039	0.50228	0.339124	FALSE
afr	chr6:32658495:C:A	334.1	25	33993	0.121891	0.398542	0.594706	FALSE
afr	chr10:112998590:C:T	334.1	25	33991	0.400054	0.755816	0.332679	FALSE
afr	chr1:159204893:T:C	334	369	33331	0.446101	0.923123	0.104987	FALSE
afr	chr6:32658495:C:A	334	369	33332	0.224616	0.867269	0.11727	FALSE
afr	chr10:112998590:C:T	334	369	33330	0.41314	0.934329	0.0830007	FALSE
afr	chr1:159204893:T:C	335	221	33758	0.816568	1.0321	0.136194	FALSE
afr	chr6:32658495:C:A	335	221	33759	0.0867518	1.25103	0.130763	FALSE
afr	chr10:112998590:C:T	335	221	33757	0.749018	0.966735	0.105744	FALSE
afr	chr1:159204893:T:C	337.1	61	33840	0.512041	0.848539	0.250494	FALSE
afr	chr6:32658495:C:A	337.1	61	33841	0.133204	0.608628	0.330683	FALSE
afr	chr10:112998590:C:T	337.1	61	33839	0.137628	1.32821	0.191175	FALSE
afr	chr1:159204893:T:C	337	97	33754	0.218373	0.786952	0.19465	FALSE
afr	chr6:32658495:C:A	337	97	33755	0.68077	0.912509	0.222544	FALSE
afr	chr10:112998590:C:T	337	97	33753	0.19199	1.22112	0.153115	FALSE
afr	chr1:159204893:T:C	338.1	2068	29155	0.728428	1.01626	0.0464453	FALSE
afr	chr6:32658495:C:A	338.1	2068	29156	0.347093	1.04585	0.0476756	FALSE
afr	chr10:112998590:C:T	338.1	2068	29154	0.684009	1.01453	0.0354487	FALSE
afr	chr1:159204893:T:C	338.2	5967	24903	0.332871	0.971626	0.0297251	FALSE
afr	chr6:32658495:C:A	338.2	5967	24904	0.0536971	0.940888	0.0315824	FALSE
afr	chr10:112998590:C:T	338.2	5967	24902	0.421084	0.981671	0.0229937	FALSE
afr	chr1:159204893:T:C	338	7191	22979	0.639066	0.986959	0.0279887	FALSE
afr	chr6:32658495:C:A	338	7191	22980	0.155771	0.959013	0.0294837	FALSE
afr	chr10:112998590:C:T	338	7191	22978	0.757867	0.993384	0.0215318	FALSE
afr	chr1:159204893:T:C	339	3013	28039	0.668335	1.01696	0.0392563	FALSE
afr	chr6:32658495:C:A	339	3013	28040	0.782516	0.988819	0.0407319	FALSE
afr	chr10:112998590:C:T	339	3013	28038	0.728111	0.989614	0.0300324	FALSE
afr	chr1:159204893:T:C	340.1	343	33325	0.110514	0.84757	0.10363	FALSE
afr	chr6:32658495:C:A	340.1	343	33326	0.640139	0.947446	0.115474	FALSE
afr	chr10:112998590:C:T	340.1	343	33324	0.422274	1.06914	0.0833062	FALSE
afr	chr1:159204893:T:C	340	2397	30374	0.205703	1.05658	0.0434923	FALSE
afr	chr6:32658495:C:A	340	2397	30375	0.815555	1.01052	0.0448468	FALSE
afr	chr10:112998590:C:T	340	2397	30373	0.561266	0.980746	0.0334655	FALSE
afr	chr1:159204893:T:C	341	85	33872	0.0522028	0.678336	0.199908	FALSE
afr	chr6:32658495:C:A	341	85	33873	0.730531	1.07883	0.220296	FALSE
afr	chr10:112998590:C:T	341	85	33871	0.836186	1.03541	0.168288	FALSE
afr	chr1:159204893:T:C	342	213	33504	0.600822	1.07851	0.144445	FALSE
afr	chr6:32658495:C:A	342	213	33505	0.00531234	1.43389	0.129291	FALSE
afr	chr10:112998590:C:T	342	213	33503	0.233895	1.13279	0.104739	FALSE
afr	chr1:159204893:T:C	343	38	33981	0.248839	0.70749	0.300069	FALSE
afr	chr6:32658495:C:A	343	38	33982	0.741449	1.11379	0.32663	FALSE
afr	chr10:112998590:C:T	343	38	33980	0.524449	1.16858	0.244752	FALSE
afr	chr1:159204893:T:C	344	175	33698	0.663777	1.06873	0.152907	FALSE
afr	chr6:32658495:C:A	344	175	33699	0.526582	0.900746	0.165077	FALSE
afr	chr10:112998590:C:T	344	175	33697	0.0935316	1.2107	0.11401	FALSE
afr	chr1:159204893:T:C	345.1	486	33287	0.989318	0.998739	0.0942452	FALSE
afr	chr6:32658495:C:A	345.1	486	33288	0.138468	0.858729	0.102801	FALSE
afr	chr10:112998590:C:T	345.1	486	33286	0.206382	1.0924	0.0699432	FALSE
afr	chr1:159204893:T:C	345.11	162	33757	0.0680114	1.37422	0.174192	FALSE
afr	chr6:32658495:C:A	345.11	162	33758	0.0721516	0.711368	0.189397	FALSE
afr	chr10:112998590:C:T	345.11	162	33756	0.482137	1.08838	0.120493	FALSE
afr	chr1:159204893:T:C	345.12	266	33660	0.7198	1.04699	0.128015	FALSE
afr	chr6:32658495:C:A	345.12	266	33661	0.0222918	0.711346	0.149034	FALSE
afr	chr10:112998590:C:T	345.12	266	33659	0.264041	1.11055	0.0938848	FALSE
afr	chr1:159204893:T:C	345.3	1099	32335	0.225757	0.927634	0.0620113	FALSE
afr	chr6:32658495:C:A	345.3	1099	32336	0.168657	0.911438	0.0673666	FALSE
afr	chr10:112998590:C:T	345.3	1099	32334	0.106195	1.07902	0.0470742	FALSE
afr	chr1:159204893:T:C	345	1479	31929	0.886473	0.992246	0.0545268	FALSE
afr	chr6:32658495:C:A	345	1479	31930	0.450731	0.957697	0.0573111	FALSE
afr	chr10:112998590:C:T	345	1479	31928	0.137526	1.06271	0.0409557	FALSE
afr	chr1:159204893:T:C	346.1	225	33244	0.226095	1.18684	0.141511	FALSE
afr	chr6:32658495:C:A	346.1	225	33245	0.484366	0.902485	0.146723	FALSE
afr	chr10:112998590:C:T	346.1	225	33243	0.413259	0.91671	0.106291	FALSE
afr	chr1:159204893:T:C	346.2	41	33893	0.259394	0.724213	0.286099	FALSE
afr	chr6:32658495:C:A	346.2	41	33894	0.509702	0.792536	0.352672	FALSE
afr	chr10:112998590:C:T	346.2	41	33892	0.376716	1.22957	0.23379	FALSE
afr	chr1:159204893:T:C	346	47	33842	0.425428	0.803877	0.2739	FALSE
afr	chr6:32658495:C:A	346	47	33843	0.640146	0.86088	0.320432	FALSE
afr	chr10:112998590:C:T	346	47	33841	0.475496	1.17021	0.220276	FALSE
afr	chr1:159204893:T:C	347	44	33972	0.511234	1.2323	0.317978	FALSE
afr	chr6:32658495:C:A	347	44	33973	0.152434	0.569227	0.393768	FALSE
afr	chr10:112998590:C:T	347	44	33971	0.829172	1.05128	0.231757	FALSE
afr	chr1:159204893:T:C	348.2	284	33542	0.140645	0.841229	0.117342	FALSE
afr	chr6:32658495:C:A	348.2	284	33543	0.298163	0.870512	0.133292	FALSE
afr	chr10:112998590:C:T	348.2	284	33541	0.685604	1.03799	0.0921042	FALSE
afr	chr1:159204893:T:C	348.4	44	33952	0.0877398	1.84158	0.357625	FALSE
afr	chr6:32658495:C:A	348.4	44	33953	0.268487	0.663028	0.371368	FALSE
afr	chr10:112998590:C:T	348.4	44	33951	0.330189	1.24538	0.225358	FALSE
afr	chr1:159204893:T:C	348.7	37	33859	0.648655	1.16587	0.33683	FALSE
afr	chr6:32658495:C:A	348.7	37	33860	0.339566	0.684463	0.396975	FALSE
afr	chr10:112998590:C:T	348.7	37	33858	0.287363	1.2967	0.244211	FALSE
afr	chr1:159204893:T:C	348.8	423	33200	0.275684	0.896764	0.0999599	FALSE
afr	chr6:32658495:C:A	348.8	423	33200	0.579908	1.0585	0.102718	FALSE
afr	chr10:112998590:C:T	348.8	423	33198	0.0124075	1.20308	0.0739428	FALSE
afr	chr1:159204893:T:C	348.9	451	32998	0.677705	0.960785	0.0962581	FALSE
afr	chr6:32658495:C:A	348.9	451	32999	0.666193	1.04374	0.0992507	FALSE
afr	chr10:112998590:C:T	348.9	451	32997	0.406076	1.06275	0.0732476	FALSE
afr	chr1:159204893:T:C	348	758	32679	0.244766	0.917092	0.0744076	FALSE
afr	chr6:32658495:C:A	348	758	32679	0.284256	0.917188	0.0807269	FALSE
afr	chr10:112998590:C:T	348	758	32677	0.044952	1.11902	0.0560829	FALSE
afr	chr1:159204893:T:C	349	154	33595	0.598963	1.09009	0.164034	FALSE
afr	chr6:32658495:C:A	349	155	33595	0.469755	1.12404	0.16176	FALSE
afr	chr10:112998590:C:T	349	155	33593	0.0803345	1.23504	0.120719	FALSE
afr	chr1:159204893:T:C	350.1	941	31834	0.223505	0.923021	0.0658059	FALSE
afr	chr6:32658495:C:A	350.1	941	31835	0.739914	1.02341	0.0696924	FALSE
afr	chr10:112998590:C:T	350.1	941	31833	0.356151	1.04859	0.0514208	FALSE
afr	chr1:159204893:T:C	350.2	1039	32053	0.648327	1.03009	0.0649921	FALSE
afr	chr6:32658495:C:A	350.2	1039	32054	0.598421	1.03582	0.0668267	FALSE
afr	chr10:112998590:C:T	350.2	1039	32052	0.0535488	1.09921	0.0489985	FALSE
afr	chr1:159204893:T:C	350.3	188	33559	0.801105	1.03852	0.150027	FALSE
afr	chr6:32658495:C:A	350.3	188	33560	0.760644	1.04755	0.152489	FALSE
afr	chr10:112998590:C:T	350.3	188	33558	0.959205	0.994174	0.114224	FALSE
afr	chr1:159204893:T:C	350.5	56	33901	0.159348	0.706321	0.247064	FALSE
afr	chr6:32658495:C:A	350.5	56	33902	0.464094	0.799575	0.305516	FALSE
afr	chr10:112998590:C:T	350.5	56	33900	0.393843	1.18747	0.201512	FALSE
afr	chr1:159204893:T:C	350.6	138	33641	0.333609	0.850238	0.167798	FALSE
afr	chr6:32658495:C:A	350.6	138	33642	0.60041	1.09605	0.175082	FALSE
afr	chr10:112998590:C:T	350.6	138	33641	0.497924	1.09263	0.130711	FALSE
afr	chr1:159204893:T:C	350	2083	30052	0.801551	1.01178	0.0465797	FALSE
afr	chr6:32658495:C:A	350	2083	30053	0.658715	1.0216	0.0483848	FALSE
afr	chr10:112998590:C:T	350	2083	30051	0.218461	1.04491	0.0356973	FALSE
afr	chr1:159204893:T:C	351	2588	29697	0.498424	1.02932	0.0426896	FALSE
afr	chr6:32658495:C:A	351	2588	29698	0.917785	1.00457	0.0441587	FALSE
afr	chr10:112998590:C:T	351	2588	29696	0.374575	1.02922	0.0324332	FALSE
afr	chr1:159204893:T:C	352.1	132	33765	0.195083	1.27252	0.185998	FALSE
afr	chr6:32658495:C:A	352.1	132	33766	0.90092	1.02291	0.181906	FALSE
afr	chr10:112998590:C:T	352.1	132	33764	0.950841	0.991649	0.136026	FALSE
afr	chr1:159204893:T:C	352.2	206	33642	0.6852	1.05917	0.141802	FALSE
afr	chr6:32658495:C:A	352.2	206	33643	0.48536	0.898931	0.152712	FALSE
afr	chr10:112998590:C:T	352.2	206	33641	0.499933	1.07508	0.107318	FALSE
afr	chr1:159204893:T:C	352	343	33353	0.188968	1.15921	0.112466	FALSE
afr	chr6:32658495:C:A	352	343	33354	0.391634	0.903631	0.11829	FALSE
afr	chr10:112998590:C:T	352	343	33352	0.361158	1.07903	0.0832989	FALSE
afr	chr1:159204893:T:C	353.1	60	33906	0.235831	0.749122	0.243661	FALSE
afr	chr6:32658495:C:A	353.1	60	33907	0.489048	1.1936	0.255814	FALSE
afr	chr10:112998590:C:T	353.1	60	33905	0.731724	1.07049	0.198675	FALSE
afr	chr1:159204893:T:C	353.2	35	33884	0.989127	1.00463	0.338835	FALSE
afr	chr6:32658495:C:A	353.2	35	33885	0.0802251	0.406104	0.515122	FALSE
afr	chr10:112998590:C:T	353.2	35	33883	0.895849	0.965791	0.265894	FALSE
afr	chr1:159204893:T:C	353	141	33667	0.413583	0.873153	0.165905	FALSE
afr	chr6:32658495:C:A	353	141	33668	0.97444	0.994281	0.17902	FALSE
afr	chr10:112998590:C:T	353	141	33666	0.270574	1.15168	0.128182	FALSE
afr	chr1:159204893:T:C	355.1	963	32530	0.636018	0.969565	0.065306	FALSE
afr	chr6:32658495:C:A	355.1	963	32531	0.843553	1.01365	0.0686868	FALSE
afr	chr10:112998590:C:T	355.1	963	32529	0.635943	0.976007	0.051303	FALSE
afr	chr1:159204893:T:C	355	122	33797	0.223112	0.808666	0.174317	FALSE
afr	chr6:32658495:C:A	355	122	33798	0.600919	1.10182	0.185377	FALSE
afr	chr10:112998590:C:T	355	122	33796	0.0217472	1.36048	0.134147	FALSE
afr	chr1:159204893:T:C	356	677	32721	0.197386	1.11004	0.0809888	FALSE
afr	chr6:32658495:C:A	356	677	32722	0.118453	1.13201	0.079416	FALSE
afr	chr10:112998590:C:T	356	677	32720	0.521594	1.03951	0.0604591	FALSE
afr	chr1:159204893:T:C	357	1461	31488	0.273866	0.942324	0.0542915	FALSE
afr	chr6:32658495:C:A	357	1461	31489	0.599231	0.970031	0.0579002	FALSE
afr	chr10:112998590:C:T	357	1461	31487	0.914138	1.00455	0.0420637	FALSE
afr	chr1:159204893:T:C	358.1	37	33991	0.127285	1.83484	0.398032	FALSE
afr	chr6:32658495:C:A	358.1	37	33992	0.616202	0.82904	0.374047	FALSE
afr	chr10:112998590:C:T	358.1	37	33990	0.652758	0.888563	0.262594	FALSE
afr	chr1:159204893:T:C	358	62	33930	0.222594	1.42444	0.290065	FALSE
afr	chr6:32658495:C:A	358	62	33931	0.714346	1.10029	0.26112	FALSE
afr	chr10:112998590:C:T	358	62	33929	0.939525	0.98504	0.198684	FALSE
afr	chr1:159204893:T:C	359.2	128	33777	0.596617	0.912471	0.173066	FALSE
afr	chr6:32658495:C:A	359.2	128	33778	0.902711	1.02282	0.184575	FALSE
afr	chr10:112998590:C:T	359.2	128	33776	0.67019	0.942266	0.139634	FALSE
afr	chr1:159204893:T:C	359	137	33763	0.315267	0.847954	0.164234	FALSE
afr	chr6:32658495:C:A	359	137	33764	0.966504	1.00755	0.179235	FALSE
afr	chr10:112998590:C:T	359	137	33762	0.554462	0.923021	0.135518	FALSE
afr	chr1:159204893:T:C	360.2	77	33915	0.981324	0.994631	0.22999	FALSE
afr	chr6:32658495:C:A	360.2	77	33916	0.157388	0.672439	0.280671	FALSE
afr	chr10:112998590:C:T	360.2	77	33914	0.723964	0.938084	0.180979	FALSE
afr	chr1:159204893:T:C	360	126	33818	0.204114	1.27479	0.191176	FALSE
afr	chr6:32658495:C:A	360	126	33819	0.146104	0.735466	0.211396	FALSE
afr	chr10:112998590:C:T	360	126	33817	0.440164	0.895467	0.143033	FALSE
afr	chr1:159204893:T:C	361.1	94	33894	0.494813	1.16413	0.222618	FALSE
afr	chr6:32658495:C:A	361.1	94	33895	0.781145	1.06166	0.215351	FALSE
afr	chr10:112998590:C:T	361.1	94	33893	0.999151	1.00017	0.161144	FALSE
afr	chr1:159204893:T:C	361.2	24	34000	0.928143	0.964619	0.399441	FALSE
afr	chr6:32658495:C:A	361.2	24	34001	0.471225	1.32155	0.386971	FALSE
afr	chr10:112998590:C:T	361.2	24	33999	0.0556465	0.474622	0.389402	FALSE
afr	chr1:159204893:T:C	361	370	33496	0.716524	1.04006	0.108173	FALSE
afr	chr6:32658495:C:A	361	370	33497	0.667497	0.952508	0.113264	FALSE
afr	chr10:112998590:C:T	361	370	33495	0.545404	1.05017	0.0809591	FALSE
afr	chr1:159204893:T:C	362.2	608	33074	0.100341	0.875921	0.0806224	FALSE
afr	chr6:32658495:C:A	362.2	608	33075	0.925415	1.00819	0.0871449	FALSE
afr	chr10:112998590:C:T	362.2	608	33073	0.201098	1.08532	0.0640426	FALSE
afr	chr1:159204893:T:C	362.21	25	33992	0.633786	1.22538	0.426633	FALSE
afr	chr6:32658495:C:A	362.21	25	33993	0.872208	0.932271	0.435993	FALSE
afr	chr10:112998590:C:T	362.21	25	33991	0.406458	0.756963	0.335413	FALSE
afr	chr1:159204893:T:C	362.23	252	33619	0.0117726	0.737773	0.120735	FALSE
afr	chr6:32658495:C:A	362.23	252	33620	0.228239	0.840918	0.143796	FALSE
afr	chr10:112998590:C:T	362.23	252	33618	0.816393	1.02329	0.0991641	FALSE
afr	chr1:159204893:T:C	362.26	245	33662	0.697089	0.952162	0.125934	FALSE
afr	chr6:32658495:C:A	362.26	245	33663	0.143577	1.20364	0.126726	FALSE
afr	chr10:112998590:C:T	362.26	245	33661	0.000669992	1.38683	0.0961371	FALSE
afr	chr1:159204893:T:C	362.27	138	33803	0.746726	1.05971	0.17957	FALSE
afr	chr6:32658495:C:A	362.27	138	33804	0.94615	1.01238	0.182184	FALSE
afr	chr10:112998590:C:T	362.27	138	33802	0.814573	1.03187	0.133753	FALSE
afr	chr1:159204893:T:C	362.29	62	33912	0.125831	1.52513	0.275734	FALSE
afr	chr6:32658495:C:A	362.29	62	33913	0.502962	0.82636	0.284733	FALSE
afr	chr10:112998590:C:T	362.29	62	33911	0.980336	0.995075	0.200313	FALSE
afr	chr1:159204893:T:C	362.3	467	33118	0.4605	0.931401	0.096292	FALSE
afr	chr6:32658495:C:A	362.3	467	33119	0.100663	1.16849	0.094851	FALSE
afr	chr10:112998590:C:T	362.3	467	33117	0.0146683	1.18885	0.0708818	FALSE
afr	chr1:159204893:T:C	362.31	35	33973	0.882269	0.951998	0.332171	FALSE
afr	chr6:32658495:C:A	362.31	35	33974	0.950212	0.977937	0.357291	FALSE
afr	chr10:112998590:C:T	362.31	35	33972	0.520663	1.17814	0.25523	FALSE
afr	chr1:159204893:T:C	362.4	298	33540	0.84659	0.976945	0.120558	FALSE
afr	chr6:32658495:C:A	362.4	298	33541	0.774397	0.964469	0.126218	FALSE
afr	chr10:112998590:C:T	362.4	298	33539	0.494087	1.06382	0.0904717	FALSE
afr	chr1:159204893:T:C	362.5	28	33991	0.508551	0.782108	0.37175	FALSE
afr	chr6:32658495:C:A	362.5	28	33992	0.434017	1.32973	0.364261	FALSE
afr	chr10:112998590:C:T	362.5	28	33990	0.852408	1.05576	0.291653	FALSE
afr	chr1:159204893:T:C	362.6	259	33591	0.860318	0.977863	0.127211	FALSE
afr	chr6:32658495:C:A	362.6	259	33592	0.621645	0.935112	0.13594	FALSE
afr	chr10:112998590:C:T	362.6	259	33590	0.699376	0.962855	0.0980211	FALSE
afr	chr1:159204893:T:C	362.7	94	33903	0.799251	0.945996	0.218298	FALSE
afr	chr6:32658495:C:A	362.7	94	33904	0.94758	0.985412	0.22351	FALSE
afr	chr10:112998590:C:T	362.7	94	33902	0.98982	1.00206	0.161127	FALSE
afr	chr1:159204893:T:C	362.8	142	33752	0.396145	1.16433	0.17931	FALSE
afr	chr6:32658495:C:A	362.8	142	33753	0.530237	1.11373	0.171616	FALSE
afr	chr10:112998590:C:T	362.8	142	33751	0.579606	1.07445	0.129622	FALSE
afr	chr1:159204893:T:C	362.9	113	33810	0.414555	0.86035	0.184356	FALSE
afr	chr6:32658495:C:A	362.9	113	33811	0.16127	0.729545	0.225108	FALSE
afr	chr10:112998590:C:T	362.9	113	33809	0.776764	0.958545	0.149324	FALSE
afr	chr1:159204893:T:C	362	1612	31473	0.114057	0.921354	0.0518354	FALSE
afr	chr6:32658495:C:A	362	1612	31474	0.898697	0.993007	0.0551247	FALSE
afr	chr10:112998590:C:T	362	1612	31472	0.196449	1.0532	0.0401246	FALSE
afr	chr1:159204893:T:C	363.3	248	33625	0.579895	0.931037	0.12909	FALSE
afr	chr6:32658495:C:A	363.3	248	33626	0.782766	0.962753	0.137672	FALSE
afr	chr10:112998590:C:T	363.3	248	33624	0.18381	1.13825	0.0974303	FALSE
afr	chr1:159204893:T:C	363	276	33579	0.712098	0.955663	0.122886	FALSE
afr	chr6:32658495:C:A	363	276	33580	0.683661	0.947927	0.131243	FALSE
afr	chr10:112998590:C:T	363	276	33578	0.402432	1.08116	0.0931996	FALSE
afr	chr1:159204893:T:C	364.1	120	33813	0.723597	1.07059	0.192867	FALSE
afr	chr6:32658495:C:A	364.1	120	33814	0.356894	1.18427	0.183577	FALSE
afr	chr10:112998590:C:T	364.1	120	33812	0.407998	1.1225	0.139659	FALSE
afr	chr1:159204893:T:C	364.2	64	33925	0.916676	0.974155	0.250275	FALSE
afr	chr6:32658495:C:A	364.2	64	33926	0.729679	1.09234	0.255608	FALSE
afr	chr10:112998590:C:T	364.2	64	33924	0.869997	1.03246	0.195197	FALSE
afr	chr1:159204893:T:C	364.4	142	33790	0.0487598	0.730067	0.15965	FALSE
afr	chr6:32658495:C:A	364.4	142	33791	0.728334	1.06258	0.174756	FALSE
afr	chr10:112998590:C:T	364.4	142	33789	0.165123	1.19242	0.126787	FALSE
afr	chr1:159204893:T:C	364.41	74	33944	0.438711	0.836688	0.230256	FALSE
afr	chr6:32658495:C:A	364.41	74	33945	0.752145	1.07911	0.241087	FALSE
afr	chr10:112998590:C:T	364.41	74	33943	0.313795	1.19303	0.175216	FALSE
afr	chr1:159204893:T:C	364.5	77	33916	0.90559	0.974099	0.221262	FALSE
afr	chr6:32658495:C:A	364.5	77	33917	0.879469	0.96423	0.240208	FALSE
afr	chr10:112998590:C:T	364.5	77	33915	0.627677	1.08941	0.176568	FALSE
afr	chr1:159204893:T:C	364.51	65	33950	0.972744	0.991889	0.238369	FALSE
afr	chr6:32658495:C:A	364.51	65	33951	0.841581	0.949233	0.26067	FALSE
afr	chr10:112998590:C:T	364.51	65	33949	0.359596	1.18976	0.189658	FALSE
afr	chr1:159204893:T:C	364.9	56	33974	0.182608	1.49182	0.300127	FALSE
afr	chr6:32658495:C:A	364.9	56	33975	0.481473	0.806214	0.306002	FALSE
afr	chr10:112998590:C:T	364.9	56	33973	0.946744	1.01404	0.208723	FALSE
afr	chr1:159204893:T:C	364	320	33437	0.148594	0.854798	0.108611	FALSE
afr	chr6:32658495:C:A	364	320	33438	0.723353	1.04213	0.11658	FALSE
afr	chr10:112998590:C:T	364	320	33436	0.14484	1.1331	0.0857041	FALSE
afr	chr1:159204893:T:C	365.1	854	32778	0.0593406	1.14875	0.073543	FALSE
afr	chr6:32658495:C:A	365.1	854	32779	0.267314	0.918052	0.0770793	FALSE
afr	chr10:112998590:C:T	365.1	854	32777	0.448703	1.04259	0.0550586	FALSE
afr	chr1:159204893:T:C	365.11	299	33622	0.382433	1.11292	0.122495	FALSE
afr	chr6:32658495:C:A	365.11	299	33623	0.623931	0.939095	0.128168	FALSE
afr	chr10:112998590:C:T	365.11	299	33621	0.409539	1.0786	0.0917511	FALSE
afr	chr1:159204893:T:C	365.2	231	33686	0.212117	1.1844	0.135634	FALSE
afr	chr6:32658495:C:A	365.2	231	33687	0.875501	0.978311	0.139959	FALSE
afr	chr10:112998590:C:T	365.2	231	33685	0.0753913	1.19759	0.10141	FALSE
afr	chr1:159204893:T:C	365	2454	30713	0.0275754	1.10361	0.0447461	FALSE
afr	chr6:32658495:C:A	365	2454	30714	0.743081	1.01513	0.0458025	FALSE
afr	chr10:112998590:C:T	365	2454	30712	0.00325005	1.10348	0.0334567	FALSE
afr	chr1:159204893:T:C	366.1	39	33927	0.224963	1.50335	0.335987	FALSE
afr	chr6:32658495:C:A	366.1	39	33928	0.58652	0.824034	0.355854	FALSE
afr	chr10:112998590:C:T	366.1	39	33926	0.531888	1.16681	0.246782	FALSE
afr	chr1:159204893:T:C	366.2	2823	29863	0.56814	1.02473	0.0427983	FALSE
afr	chr6:32658495:C:A	366.2	2823	29864	0.83283	1.00948	0.0446853	FALSE
afr	chr10:112998590:C:T	366.2	2823	29862	0.000734531	1.1167	0.0326904	FALSE
afr	chr1:159204893:T:C	366	3453	29080	0.884462	1.00581	0.0398596	FALSE
afr	chr6:32658495:C:A	366	3453	29081	0.787444	1.01129	0.0416218	FALSE
afr	chr10:112998590:C:T	366	3453	29079	0.00261346	1.09615	0.0305007	FALSE
afr	chr1:159204893:T:C	367.1	937	32058	0.484703	0.954694	0.0663523	FALSE
afr	chr6:32658495:C:A	367.1	937	32059	0.0137936	0.831588	0.0748877	FALSE
afr	chr10:112998590:C:T	367.1	937	32057	0.845902	0.989983	0.0517985	FALSE
afr	chr1:159204893:T:C	367.2	756	32193	0.519394	0.95402	0.0730592	FALSE
afr	chr6:32658495:C:A	367.2	756	32194	0.018311	0.821644	0.0832666	FALSE
afr	chr10:112998590:C:T	367.2	756	32192	0.396899	1.04952	0.0570534	FALSE
afr	chr1:159204893:T:C	367.8	418	32958	0.783228	1.02748	0.0985425	FALSE
afr	chr6:32658495:C:A	367.8	418	32959	0.882081	0.984649	0.104297	FALSE
afr	chr10:112998590:C:T	367.8	418	32957	0.605364	1.04048	0.0768071	FALSE
afr	chr1:159204893:T:C	367.9	576	32723	0.65012	0.962013	0.0853789	FALSE
afr	chr6:32658495:C:A	367.9	576	32724	0.875856	1.01398	0.0888969	FALSE
afr	chr10:112998590:C:T	367.9	576	32722	0.213269	0.920126	0.0668832	FALSE
afr	chr1:159204893:T:C	367	2708	28958	0.719644	0.985472	0.0407718	FALSE
afr	chr6:32658495:C:A	367	2708	28959	0.175288	0.942578	0.0436304	FALSE
afr	chr10:112998590:C:T	367	2708	28957	0.764389	1.00953	0.0316386	FALSE
afr	chr1:159204893:T:C	368.1	102	33814	0.930959	1.01772	0.202706	FALSE
afr	chr6:32658495:C:A	368.1	102	33815	0.981863	0.99523	0.21031	FALSE
afr	chr10:112998590:C:T	368.1	102	33813	0.12648	0.779153	0.163302	FALSE
afr	chr1:159204893:T:C	368.2	181	33615	0.319754	0.867306	0.143084	FALSE
afr	chr6:32658495:C:A	368.2	181	33616	0.0362063	1.34371	0.141045	FALSE
afr	chr10:112998590:C:T	368.2	181	33614	0.88316	0.983013	0.11658	FALSE
afr	chr1:159204893:T:C	368.3	26	33966	0.848652	1.08084	0.407356	FALSE
afr	chr6:32658495:C:A	368.3	26	33967	0.0725247	0.274031	0.720852	FALSE
afr	chr10:112998590:C:T	368.3	26	33965	0.409863	1.27298	0.292869	FALSE
afr	chr1:159204893:T:C	368.4	270	33477	0.291431	0.880825	0.120282	FALSE
afr	chr6:32658495:C:A	368.4	270	33478	0.459455	0.905613	0.134023	FALSE
afr	chr10:112998590:C:T	368.4	270	33476	0.874405	0.984943	0.0959846	FALSE
afr	chr1:159204893:T:C	368.9	248	33093	0.261338	0.870314	0.123662	FALSE
afr	chr6:32658495:C:A	368.9	248	33094	0.870819	1.02183	0.1328	FALSE
afr	chr10:112998590:C:T	368.9	248	33092	0.879214	1.01515	0.0989299	FALSE
afr	chr1:159204893:T:C	368.91	62	33831	0.452962	0.827682	0.252006	FALSE
afr	chr6:32658495:C:A	368.91	62	33832	0.314574	0.736075	0.304696	FALSE
afr	chr10:112998590:C:T	368.91	62	33830	0.189973	1.28198	0.189528	FALSE
afr	chr1:159204893:T:C	368	1663	29772	0.112368	0.923543	0.0500979	FALSE
afr	chr6:32658495:C:A	368	1663	29773	0.215067	0.934641	0.0545214	FALSE
afr	chr10:112998590:C:T	368	1663	29771	0.600684	0.97947	0.0396305	FALSE
afr	chr1:159204893:T:C	369.2	119	33624	0.722111	0.937345	0.181936	FALSE
afr	chr6:32658495:C:A	369.2	119	33625	0.985895	1.00342	0.192881	FALSE
afr	chr10:112998590:C:T	369.2	119	33623	0.671486	1.06167	0.141095	FALSE
afr	chr1:159204893:T:C	369.5	774	31670	0.21417	1.09653	0.0741857	FALSE
afr	chr6:32658495:C:A	369.5	774	31671	0.476559	1.05476	0.074898	FALSE
afr	chr10:112998590:C:T	369.5	774	31669	0.304459	0.942852	0.0573037	FALSE
afr	chr1:159204893:T:C	369	964	31332	0.28865	1.0733	0.0666698	FALSE
afr	chr6:32658495:C:A	369	964	31333	0.740919	1.02281	0.068205	FALSE
afr	chr10:112998590:C:T	369	964	31331	0.281275	0.946074	0.0514494	FALSE
afr	chr1:159204893:T:C	370.1	89	33892	0.777672	1.06292	0.216125	FALSE
afr	chr6:32658495:C:A	370.1	89	33893	0.790395	0.941211	0.227949	FALSE
afr	chr10:112998590:C:T	370.1	89	33891	0.477259	0.886454	0.169584	FALSE
afr	chr1:159204893:T:C	370.2	49	33886	0.0437402	0.592088	0.259896	FALSE
afr	chr6:32658495:C:A	370.2	49	33887	0.640286	1.14466	0.289129	FALSE
afr	chr10:112998590:C:T	370.2	49	33885	0.166359	1.34056	0.211767	FALSE
afr	chr1:159204893:T:C	370.3	172	33653	0.718711	0.945633	0.155201	FALSE
afr	chr6:32658495:C:A	370.3	172	33654	0.659449	0.928916	0.167327	FALSE
afr	chr10:112998590:C:T	370.3	172	33652	0.745009	1.03948	0.119048	FALSE
afr	chr1:159204893:T:C	370.31	135	33721	0.874301	0.972286	0.177658	FALSE
afr	chr6:32658495:C:A	370.31	135	33722	0.556631	0.893146	0.192235	FALSE
afr	chr10:112998590:C:T	370.31	135	33720	0.638502	0.93742	0.137558	FALSE
afr	chr1:159204893:T:C	370	346	33296	0.623378	0.94795	0.108851	FALSE
afr	chr6:32658495:C:A	370	346	33297	0.694534	0.955244	0.116596	FALSE
afr	chr10:112998590:C:T	370	346	33295	0.58342	1.04698	0.0837176	FALSE
afr	chr1:159204893:T:C	371.1	442	33320	0.0401368	0.826077	0.0930975	FALSE
afr	chr6:32658495:C:A	371.1	442	33321	0.995838	0.99947	0.10159	FALSE
afr	chr10:112998590:C:T	371.1	442	33319	0.818162	0.982894	0.0750474	FALSE
afr	chr1:159204893:T:C	371.2	220	33438	0.1362	0.824668	0.129371	FALSE
afr	chr6:32658495:C:A	371.2	220	33439	0.223109	0.830829	0.152122	FALSE
afr	chr10:112998590:C:T	371.2	220	33437	0.332729	1.10567	0.103708	FALSE
afr	chr1:159204893:T:C	371.21	203	33472	0.0418277	0.763142	0.132816	FALSE
afr	chr6:32658495:C:A	371.21	203	33473	0.248866	0.832875	0.15859	FALSE
afr	chr10:112998590:C:T	371.21	203	33471	0.439787	1.08714	0.108144	FALSE
afr	chr1:159204893:T:C	371.3	716	32189	0.411323	1.0654	0.0771134	FALSE
afr	chr6:32658495:C:A	371.3	716	32190	0.455781	0.940884	0.0817038	FALSE
afr	chr10:112998590:C:T	371.3	716	32188	0.747205	1.01925	0.0591533	FALSE
afr	chr1:159204893:T:C	371	1364	31204	0.40247	0.954553	0.0555553	FALSE
afr	chr6:32658495:C:A	371	1364	31205	0.642078	0.972797	0.0593365	FALSE
afr	chr10:112998590:C:T	371	1364	31203	0.881822	1.00648	0.0434669	FALSE
afr	chr1:159204893:T:C	372	344	32915	0.727048	0.962553	0.10934	FALSE
afr	chr6:32658495:C:A	372	344	32916	0.677159	0.952454	0.117003	FALSE
afr	chr10:112998590:C:T	372	344	32914	0.0741842	1.15905	0.0826682	FALSE
afr	chr1:159204893:T:C	374.1	51	33919	0.39478	1.29652	0.305157	FALSE
afr	chr6:32658495:C:A	374.1	51	33920	0.764267	0.91181	0.307867	FALSE
afr	chr10:112998590:C:T	374.1	51	33918	0.397769	0.824082	0.228811	FALSE
afr	chr1:159204893:T:C	374.3	196	33678	0.749482	0.956258	0.140071	FALSE
afr	chr6:32658495:C:A	374.3	196	33679	0.110295	0.767431	0.165766	FALSE
afr	chr10:112998590:C:T	374.3	196	33677	0.287046	1.12432	0.110063	FALSE
afr	chr1:159204893:T:C	374.6	65	33906	0.0895739	0.685759	0.222206	FALSE
afr	chr6:32658495:C:A	374.6	65	33907	0.258956	0.724	0.286097	FALSE
afr	chr10:112998590:C:T	374.6	65	33905	0.242524	0.783079	0.209225	FALSE
afr	chr1:159204893:T:C	374	535	32824	0.815352	1.0208	0.0881704	FALSE
afr	chr6:32658495:C:A	374	535	32825	0.226227	0.890206	0.0961073	FALSE
afr	chr10:112998590:C:T	374	535	32823	0.635957	0.967821	0.0690977	FALSE
afr	chr1:159204893:T:C	375.1	1527	31252	0.882737	1.00802	0.0541493	FALSE
afr	chr6:32658495:C:A	375.1	1527	31253	0.0486727	0.89065	0.0587402	FALSE
afr	chr10:112998590:C:T	375.1	1527	31251	0.544866	1.02544	0.0414942	FALSE
afr	chr1:159204893:T:C	375.2	69	33875	0.356193	1.27559	0.263817	FALSE
afr	chr6:32658495:C:A	375.2	69	33876	0.922812	0.975179	0.25941	FALSE
afr	chr10:112998590:C:T	375.2	69	33874	0.61799	1.09688	0.185424	FALSE
afr	chr1:159204893:T:C	375	104	33806	0.31119	1.23604	0.209248	FALSE
afr	chr6:32658495:C:A	375	104	33807	0.456779	0.848131	0.22135	FALSE
afr	chr10:112998590:C:T	375	104	33805	0.285249	1.1726	0.149005	FALSE
afr	chr1:159204893:T:C	376	29	33948	0.671438	0.861422	0.351672	FALSE
afr	chr6:32658495:C:A	376	29	33949	0.384546	1.3533	0.347935	FALSE
afr	chr10:112998590:C:T	376	29	33947	0.250656	0.695892	0.315611	FALSE
afr	chr1:159204893:T:C	377.1	291	33528	0.310372	1.13355	0.123571	FALSE
afr	chr6:32658495:C:A	377.1	291	33529	0.202364	0.84396	0.133075	FALSE
afr	chr10:112998590:C:T	377.1	291	33527	0.101416	1.15814	0.0896282	FALSE
afr	chr1:159204893:T:C	377.3	343	33473	0.887311	0.984493	0.110286	FALSE
afr	chr6:32658495:C:A	377.3	343	33474	0.667841	0.950921	0.117275	FALSE
afr	chr10:112998590:C:T	377.3	343	33472	0.295718	1.09111	0.0833855	FALSE
afr	chr1:159204893:T:C	377	645	32979	0.67715	0.967197	0.0801079	FALSE
afr	chr6:32658495:C:A	377	645	32980	0.277108	0.909739	0.087039	FALSE
afr	chr10:112998590:C:T	377	645	32978	0.383826	1.05499	0.0614727	FALSE
afr	chr1:159204893:T:C	378.1	162	33718	0.785502	1.04463	0.160437	FALSE
afr	chr6:32658495:C:A	378.1	162	33719	0.306777	1.17393	0.1569	FALSE
afr	chr10:112998590:C:T	378.1	162	33717	0.790637	0.967736	0.123533	FALSE
afr	chr1:159204893:T:C	378.2	35	33926	0.818933	1.08043	0.337937	FALSE
afr	chr6:32658495:C:A	378.2	35	33927	0.898446	0.955461	0.35699	FALSE
afr	chr10:112998590:C:T	378.2	35	33925	0.519246	1.17878	0.255197	FALSE
afr	chr1:159204893:T:C	378.5	70	33908	0.637821	0.896453	0.232205	FALSE
afr	chr6:32658495:C:A	378.5	70	33909	0.0298875	1.59392	0.21468	FALSE
afr	chr10:112998590:C:T	378.5	70	33907	0.464054	1.14236	0.181783	FALSE
afr	chr1:159204893:T:C	378	301	33442	0.588623	0.940368	0.113684	FALSE
afr	chr6:32658495:C:A	378	301	33443	0.268952	1.13693	0.116089	FALSE
afr	chr10:112998590:C:T	378	301	33441	0.699435	0.965479	0.0909933	FALSE
afr	chr1:159204893:T:C	379.1	95	33875	0.93119	0.98186	0.212005	FALSE
afr	chr6:32658495:C:A	379.1	95	33876	0.123585	1.35421	0.196906	FALSE
afr	chr10:112998590:C:T	379.1	95	33874	0.134024	1.25908	0.153751	FALSE
afr	chr1:159204893:T:C	379.2	1232	32022	0.292889	0.940197	0.058629	FALSE
afr	chr6:32658495:C:A	379.2	1232	32023	0.4219	0.950546	0.0631508	FALSE
afr	chr10:112998590:C:T	379.2	1232	32021	0.430171	1.0369	0.0459276	FALSE
afr	chr1:159204893:T:C	379.3	72	33925	0.344906	1.28498	0.265476	FALSE
afr	chr6:32658495:C:A	379.3	72	33926	0.463757	0.818471	0.273405	FALSE
afr	chr10:112998590:C:T	379.3	72	33924	0.982399	0.995935	0.184633	FALSE
afr	chr1:159204893:T:C	379.4	38	33887	0.34866	0.760639	0.291933	FALSE
afr	chr6:32658495:C:A	379.4	38	33888	0.861004	0.942402	0.338806	FALSE
afr	chr10:112998590:C:T	379.4	38	33886	0.224968	1.34076	0.24166	FALSE
afr	chr1:159204893:T:C	379.5	100	33845	0.624313	0.906729	0.199922	FALSE
afr	chr6:32658495:C:A	379.5	100	33846	0.32721	1.2147	0.198515	FALSE
afr	chr10:112998590:C:T	379.5	100	33844	0.580005	1.08897	0.15402	FALSE
afr	chr1:159204893:T:C	379.9	348	32543	0.57758	0.941738	0.107786	FALSE
afr	chr6:32658495:C:A	379.9	348	32544	0.807977	1.02777	0.112707	FALSE
afr	chr10:112998590:C:T	379.9	348	32542	0.00546247	1.25154	0.0807561	FALSE
afr	chr1:159204893:T:C	379	1601	31128	0.117594	0.922337	0.0516596	FALSE
afr	chr6:32658495:C:A	379	1601	31129	0.596029	0.971056	0.055404	FALSE
afr	chr10:112998590:C:T	379	1601	31127	0.383264	1.036	0.0405626	FALSE
afr	chr1:159204893:T:C	380.1	447	32774	0.680299	1.04037	0.096045	FALSE
afr	chr6:32658495:C:A	380.1	447	32775	0.685203	1.04074	0.0985125	FALSE
afr	chr10:112998590:C:T	380.1	447	32773	0.938758	1.0057	0.0740096	FALSE
afr	chr1:159204893:T:C	380.4	1022	31757	0.607081	1.03373	0.0645052	FALSE
afr	chr6:32658495:C:A	380.4	1022	31758	0.225137	0.919335	0.0693371	FALSE
afr	chr10:112998590:C:T	380.4	1022	31756	0.898287	1.0064	0.0499257	FALSE
afr	chr1:159204893:T:C	380	26	33925	0.889433	1.05487	0.384226	FALSE
afr	chr6:32658495:C:A	380	26	33926	0.673526	0.832967	0.433789	FALSE
afr	chr10:112998590:C:T	380	26	33924	0.318216	0.719571	0.329716	FALSE
afr	chr1:159204893:T:C	381.1	707	32042	0.255024	1.09111	0.0766079	FALSE
afr	chr6:32658495:C:A	381.1	707	32043	0.381307	0.93138	0.0811978	FALSE
afr	chr10:112998590:C:T	381.1	707	32041	0.872619	0.990543	0.0592667	FALSE
afr	chr1:159204893:T:C	381.11	485	32463	0.899394	1.01143	0.0898999	FALSE
afr	chr6:32658495:C:A	381.11	485	32464	0.382678	0.918117	0.0978618	FALSE
afr	chr10:112998590:C:T	381.11	485	32462	0.556607	0.958699	0.0717457	FALSE
afr	chr1:159204893:T:C	381.2	217	33396	0.0158062	1.42349	0.146316	FALSE
afr	chr6:32658495:C:A	381.2	217	33397	0.304613	0.856746	0.150609	FALSE
afr	chr10:112998590:C:T	381.2	217	33395	0.749313	1.03424	0.10535	FALSE
afr	chr1:159204893:T:C	381.3	40	33953	0.660965	0.871083	0.314692	FALSE
afr	chr6:32658495:C:A	381.3	40	33954	0.526844	1.21946	0.313525	FALSE
afr	chr10:112998590:C:T	381.3	40	33952	0.89829	1.03179	0.244802	FALSE
afr	chr1:159204893:T:C	381.9	27	33909	0.557423	1.29533	0.441067	FALSE
afr	chr6:32658495:C:A	381.9	27	33910	0.493289	0.72493	0.469546	FALSE
afr	chr10:112998590:C:T	381.9	27	33908	0.724856	1.10913	0.294282	FALSE
afr	chr1:159204893:T:C	381	962	31578	0.036401	1.14991	0.0667571	FALSE
afr	chr6:32658495:C:A	381	962	31579	0.302596	0.930441	0.0699364	FALSE
afr	chr10:112998590:C:T	381	962	31577	0.809026	1.01236	0.0508272	FALSE
afr	chr1:159204893:T:C	382	753	31743	0.954781	1.00421	0.0741715	FALSE
afr	chr6:32658495:C:A	382	753	31744	0.753204	1.02451	0.0770027	FALSE
afr	chr10:112998590:C:T	382	753	31742	0.583851	1.03188	0.0572881	FALSE
afr	chr1:159204893:T:C	384.4	56	33902	0.977634	1.00742	0.263754	FALSE
afr	chr6:32658495:C:A	384.4	56	33903	0.379602	1.25375	0.257377	FALSE
afr	chr10:112998590:C:T	384.4	56	33901	0.834233	1.04413	0.206327	FALSE
afr	chr1:159204893:T:C	384	73	33851	0.80808	1.05904	0.236149	FALSE
afr	chr6:32658495:C:A	384	73	33852	0.831042	1.05272	0.240778	FALSE
afr	chr10:112998590:C:T	384	73	33850	0.469167	1.13746	0.17794	FALSE
afr	chr1:159204893:T:C	385.3	23	33998	0.709959	1.18138	0.448184	FALSE
afr	chr6:32658495:C:A	385.3	23	33999	0.951637	1.02696	0.438693	FALSE
afr	chr10:112998590:C:T	385.3	23	33997	0.623464	0.847675	0.336611	FALSE
afr	chr1:159204893:T:C	385	34	33958	0.710698	1.138	0.348509	FALSE
afr	chr6:32658495:C:A	385	34	33959	0.47987	1.26187	0.329217	FALSE
afr	chr10:112998590:C:T	385	34	33957	0.773286	0.924853	0.271178	FALSE
afr	chr1:159204893:T:C	386.1	42	33968	0.725614	1.11408	0.307807	FALSE
afr	chr6:32658495:C:A	386.1	42	33969	0.232675	1.40486	0.284822	FALSE
afr	chr10:112998590:C:T	386.1	42	33967	0.313863	1.26217	0.231176	FALSE
afr	chr1:159204893:T:C	386.2	406	33093	0.271531	1.11718	0.100774	FALSE
afr	chr6:32658495:C:A	386.2	406	33094	0.0827627	0.822625	0.112547	FALSE
afr	chr10:112998590:C:T	386.2	406	33092	0.210636	0.904551	0.0801367	FALSE
afr	chr1:159204893:T:C	386.21	37	33959	0.456558	1.30134	0.353778	FALSE
afr	chr6:32658495:C:A	386.21	37	33960	0.374725	0.702841	0.397254	FALSE
afr	chr10:112998590:C:T	386.21	37	33958	0.323281	0.764378	0.272029	FALSE
afr	chr1:159204893:T:C	386.3	24	33932	0.241006	0.650479	0.366785	FALSE
afr	chr6:32658495:C:A	386.3	24	33933	0.32331	0.597603	0.521251	FALSE
afr	chr10:112998590:C:T	386.3	24	33931	0.190779	0.627072	0.356724	FALSE
afr	chr1:159204893:T:C	386.9	3357	27533	0.155245	1.055	0.0376743	FALSE
afr	chr6:32658495:C:A	386.9	3357	27534	0.584706	0.978657	0.0394749	FALSE
afr	chr10:112998590:C:T	386.9	3357	27532	0.412561	0.976364	0.0291918	FALSE
afr	chr1:159204893:T:C	386	505	32921	0.671064	1.03858	0.0891268	FALSE
afr	chr6:32658495:C:A	386	505	32922	0.66792	0.959793	0.0956583	FALSE
afr	chr10:112998590:C:T	386	505	32920	0.0745718	0.878918	0.0723822	FALSE
afr	chr1:159204893:T:C	388	53	33751	0.377449	1.29052	0.288972	FALSE
afr	chr6:32658495:C:A	388	53	33752	0.00796323	0.258724	0.509489	FALSE
afr	chr10:112998590:C:T	388	53	33750	0.499166	0.861248	0.22103	FALSE
afr	chr1:159204893:T:C	389.1	959	32297	0.734862	1.02275	0.0664345	FALSE
afr	chr6:32658495:C:A	389.1	959	32298	0.859633	0.987581	0.0706667	FALSE
afr	chr10:112998590:C:T	389.1	959	32296	0.972301	0.998181	0.0524368	FALSE
afr	chr1:159204893:T:C	389.2	152	33698	0.113609	1.30715	0.169289	FALSE
afr	chr6:32658495:C:A	389.2	152	33699	0.111799	1.27963	0.155058	FALSE
afr	chr10:112998590:C:T	389.2	152	33697	0.416481	0.900242	0.129337	FALSE
afr	chr1:159204893:T:C	389.3	20	33938	0.61831	1.25865	0.461705	FALSE
afr	chr6:32658495:C:A	389.3	20	33939	0.755136	1.14907	0.44555	FALSE
afr	chr10:112998590:C:T	389.3	20	33937	0.240003	1.47666	0.331737	FALSE
afr	chr1:159204893:T:C	389.4	691	32666	0.172591	0.902948	0.0748504	FALSE
afr	chr6:32658495:C:A	389.4	691	32667	0.11443	0.87469	0.0848137	FALSE
afr	chr10:112998590:C:T	389.4	691	32665	0.970579	0.997767	0.0606249	FALSE
afr	chr1:159204893:T:C	389.5	78	33686	0.466631	0.85371	0.217267	FALSE
afr	chr6:32658495:C:A	389.5	78	33687	0.0816976	0.603936	0.289667	FALSE
afr	chr10:112998590:C:T	389.5	78	33685	0.276096	1.2045	0.170834	FALSE
afr	chr1:159204893:T:C	389	2003	30700	0.997752	1.00013	0.0467872	FALSE
afr	chr6:32658495:C:A	389	2003	30701	0.481681	0.965281	0.050221	FALSE
afr	chr10:112998590:C:T	389	2003	30699	0.683371	1.01507	0.0366749	FALSE
afr	chr1:159204893:T:C	394.1	74	33841	0.931657	0.980188	0.233332	FALSE
afr	chr6:32658495:C:A	394.1	74	33842	0.220944	0.708904	0.281069	FALSE
afr	chr10:112998590:C:T	394.1	74	33840	0.96493	0.991983	0.18307	FALSE
afr	chr1:159204893:T:C	394.2	107	33809	0.0338969	0.676767	0.184052	FALSE
afr	chr6:32658495:C:A	394.2	107	33810	0.443586	0.844102	0.221213	FALSE
afr	chr10:112998590:C:T	394.2	107	33808	0.271195	1.17545	0.14691	FALSE
afr	chr1:159204893:T:C	394.4	22	33998	0.130727	0.554853	0.389781	FALSE
afr	chr6:32658495:C:A	394.4	22	33999	0.48274	0.69148	0.525601	FALSE
afr	chr10:112998590:C:T	394.4	22	33997	0.0849229	1.70778	0.310652	FALSE
afr	chr1:159204893:T:C	394.7	206	33420	0.00826591	0.70489	0.132417	FALSE
afr	chr6:32658495:C:A	394.7	206	33421	0.819386	1.03407	0.146716	FALSE
afr	chr10:112998590:C:T	394.7	206	33419	0.636083	1.05251	0.108157	FALSE
afr	chr1:159204893:T:C	394	457	32926	0.00657983	0.778836	0.0919831	FALSE
afr	chr6:32658495:C:A	394	457	32927	0.966368	0.995754	0.100926	FALSE
afr	chr10:112998590:C:T	394	457	32925	0.200989	1.09737	0.0726657	FALSE
afr	chr1:159204893:T:C	395.1	730	32540	0.189494	0.905579	0.0755902	FALSE
afr	chr6:32658495:C:A	395.1	730	32541	0.49156	1.05572	0.0788301	FALSE
afr	chr10:112998590:C:T	395.1	730	32539	0.335832	1.05778	0.0583619	FALSE
afr	chr1:159204893:T:C	395.2	406	33225	0.974141	0.996679	0.102613	FALSE
afr	chr6:32658495:C:A	395.2	406	33226	0.260376	0.881493	0.112073	FALSE
afr	chr10:112998590:C:T	395.2	406	33224	0.472858	1.05792	0.0784375	FALSE
afr	chr1:159204893:T:C	395.3	217	33316	0.131414	0.814245	0.136219	FALSE
afr	chr6:32658495:C:A	395.3	217	33317	0.869421	1.02417	0.145251	FALSE
afr	chr10:112998590:C:T	395.3	217	33315	0.50434	1.07288	0.10536	FALSE
afr	chr1:159204893:T:C	395.4	69	33784	0.813747	0.943124	0.248551	FALSE
afr	chr6:32658495:C:A	395.4	69	33785	0.486457	1.18382	0.242474	FALSE
afr	chr10:112998590:C:T	395.4	69	33783	0.950613	0.988388	0.188581	FALSE
afr	chr1:159204893:T:C	395.6	181	33799	0.0744449	0.773015	0.144325	FALSE
afr	chr6:32658495:C:A	395.6	181	33800	0.898632	0.979825	0.159996	FALSE
afr	chr10:112998590:C:T	395.6	181	33798	0.0661562	0.798356	0.122568	FALSE
afr	chr1:159204893:T:C	395	1205	31653	0.0428271	0.886868	0.0592768	FALSE
afr	chr6:32658495:C:A	395	1205	31654	0.937964	1.00493	0.0631693	FALSE
afr	chr10:112998590:C:T	395	1205	31652	0.291112	1.04995	0.0461693	FALSE
afr	chr1:159204893:T:C	396	692	32634	0.138161	1.1266	0.0803951	FALSE
afr	chr6:32658495:C:A	396	692	32635	0.554045	0.952093	0.0829678	FALSE
afr	chr10:112998590:C:T	396	692	32633	0.502739	1.04082	0.0596915	FALSE
afr	chr1:159204893:T:C	401.1	15067	16187	0.510519	1.01713	0.0258097	FALSE
afr	chr6:32658495:C:A	401.1	15067	16188	0.774504	1.00775	0.0269484	FALSE
afr	chr10:112998590:C:T	401.1	15066	16187	0.0449286	1.04039	0.0197468	FALSE
afr	chr1:159204893:T:C	401.2	3198	29596	0.218934	0.952997	0.0391615	FALSE
afr	chr6:32658495:C:A	401.2	3198	29597	0.510404	1.02701	0.0404904	FALSE
afr	chr10:112998590:C:T	401.2	3198	29596	0.0259279	1.06825	0.029643	FALSE
afr	chr1:159204893:T:C	401.21	1450	31607	0.13341	0.920404	0.0552659	FALSE
afr	chr6:32658495:C:A	401.21	1450	31608	0.407527	1.04852	0.0571995	FALSE
afr	chr10:112998590:C:T	401.21	1450	31606	0.770781	0.987676	0.0425625	FALSE
afr	chr1:159204893:T:C	401.22	1878	31428	0.943366	0.996483	0.0495993	FALSE
afr	chr6:32658495:C:A	401.22	1878	31429	0.82629	1.01129	0.0511484	FALSE
afr	chr10:112998590:C:T	401.22	1878	31427	0.00248957	1.11882	0.0371199	FALSE
afr	chr1:159204893:T:C	401.3	699	32675	0.506093	1.05408	0.0792127	FALSE
afr	chr6:32658495:C:A	401.3	699	32676	0.788128	0.978213	0.0819664	FALSE
afr	chr10:112998590:C:T	401.3	699	32674	0.0216558	1.14416	0.0586469	FALSE
afr	chr1:159204893:T:C	401	15362	15879	0.614801	1.01314	0.025934	FALSE
afr	chr6:32658495:C:A	401	15362	15880	0.892116	1.00368	0.0270976	FALSE
afr	chr10:112998590:C:T	401	15361	15879	0.0908151	1.03411	0.0198359	FALSE
afr	chr1:159204893:T:C	411.1	303	33313	0.189955	1.16655	0.117532	FALSE
afr	chr6:32658495:C:A	411.1	303	33314	0.359989	1.11241	0.116375	FALSE
afr	chr10:112998590:C:T	411.1	303	33312	0.614797	1.04636	0.0900548	FALSE
afr	chr1:159204893:T:C	411.2	1341	31950	0.863751	0.990191	0.057441	FALSE
afr	chr6:32658495:C:A	411.2	1341	31951	0.141574	1.08922	0.0581414	FALSE
afr	chr10:112998590:C:T	411.2	1341	31949	0.192001	1.05847	0.0435568	FALSE
afr	chr1:159204893:T:C	411.3	942	32316	0.305897	0.934982	0.065661	FALSE
afr	chr6:32658495:C:A	411.3	942	32317	0.767551	0.979263	0.0708953	FALSE
afr	chr10:112998590:C:T	411.3	942	32315	0.212078	1.06658	0.0516503	FALSE
afr	chr1:159204893:T:C	411.4	2674	30232	0.00928646	0.897366	0.0416294	FALSE
afr	chr6:32658495:C:A	411.4	2674	30233	0.858562	1.00793	0.0443315	FALSE
afr	chr10:112998590:C:T	411.4	2674	30231	0.0330979	1.07207	0.0326592	FALSE
afr	chr1:159204893:T:C	411.41	47	33927	0.641088	1.15193	0.303403	FALSE
afr	chr6:32658495:C:A	411.41	47	33928	0.819233	1.07078	0.299233	FALSE
afr	chr10:112998590:C:T	411.41	47	33926	0.746128	1.07511	0.223701	FALSE
afr	chr1:159204893:T:C	411.8	519	33031	0.223818	0.898782	0.0877274	FALSE
afr	chr6:32658495:C:A	411.8	519	33032	0.860323	0.983442	0.0948859	FALSE
afr	chr10:112998590:C:T	411.8	519	33030	0.319855	1.07118	0.0691234	FALSE
afr	chr1:159204893:T:C	411.9	117	33588	0.595393	0.905741	0.186432	FALSE
afr	chr6:32658495:C:A	411.9	117	33589	0.0639921	1.38609	0.176266	FALSE
afr	chr10:112998590:C:T	411.9	117	33587	0.714548	0.947914	0.14625	FALSE
afr	chr1:159204893:T:C	411	3582	28802	0.0591989	0.932778	0.0368833	FALSE
afr	chr6:32658495:C:A	411	3582	28803	0.510398	1.02586	0.0387856	FALSE
afr	chr10:112998590:C:T	411	3582	28801	0.0104949	1.07593	0.0285969	FALSE
afr	chr1:159204893:T:C	414.2	29	33960	0.180734	0.636734	0.337246	FALSE
afr	chr6:32658495:C:A	414.2	29	33961	0.174138	0.49439	0.518335	FALSE
afr	chr10:112998590:C:T	414.2	29	33959	0.804739	1.07347	0.286774	FALSE
afr	chr1:159204893:T:C	414	519	32830	0.119627	0.871218	0.0885812	FALSE
afr	chr6:32658495:C:A	414	519	32831	0.452553	0.929621	0.0971536	FALSE
afr	chr10:112998590:C:T	414	519	32829	0.809953	0.983336	0.0698749	FALSE
afr	chr1:159204893:T:C	415.1	770	32989	0.59189	1.04129	0.0754805	FALSE
afr	chr6:32658495:C:A	415.1	770	32990	0.589746	0.95849	0.0786281	FALSE
afr	chr10:112998590:C:T	415.1	770	32988	0.0629486	0.897515	0.0581462	FALSE
afr	chr1:159204893:T:C	415.11	761	33000	0.558151	1.04552	0.0760159	FALSE
afr	chr6:32658495:C:A	415.11	761	33001	0.602587	0.959678	0.0790442	FALSE
afr	chr10:112998590:C:T	415.11	761	32999	0.0562799	0.894298	0.0585253	FALSE
afr	chr1:159204893:T:C	415.2	543	33086	0.116462	0.871453	0.0876503	FALSE
afr	chr6:32658495:C:A	415.2	543	33087	0.717118	0.966537	0.0939398	FALSE
afr	chr10:112998590:C:T	415.2	543	33085	0.111297	0.895378	0.0693982	FALSE
afr	chr1:159204893:T:C	415.21	145	33752	0.203492	0.808934	0.16674	FALSE
afr	chr6:32658495:C:A	415.21	145	33753	0.984892	1.00339	0.178585	FALSE
afr	chr10:112998590:C:T	415.21	145	33751	0.889441	1.01816	0.129449	FALSE
afr	chr1:159204893:T:C	415	1360	32072	0.606141	0.971158	0.0567627	FALSE
afr	chr6:32658495:C:A	415	1360	32073	0.677463	0.975544	0.0595305	FALSE
afr	chr10:112998590:C:T	415	1360	32071	0.0999481	0.930246	0.0439525	FALSE
afr	chr1:159204893:T:C	416	1208	31421	0.270923	0.935003	0.0610434	FALSE
afr	chr6:32658495:C:A	416	1208	31422	0.367473	1.05745	0.0619808	FALSE
afr	chr10:112998590:C:T	416	1208	31420	0.629911	1.02239	0.0459572	FALSE
afr	chr1:159204893:T:C	418.1	670	32195	0.470042	1.05992	0.0805581	FALSE
afr	chr6:32658495:C:A	418.1	670	32196	0.55678	1.04907	0.0815231	FALSE
afr	chr10:112998590:C:T	418.1	670	32194	0.00307241	1.1924	0.0594408	FALSE
afr	chr1:159204893:T:C	418	8606	21159	0.834472	0.994514	0.0263256	FALSE
afr	chr6:32658495:C:A	418	8606	21160	0.0435023	0.945612	0.0277005	FALSE
afr	chr10:112998590:C:T	418	8606	21158	0.662141	1.00889	0.0202613	FALSE
afr	chr1:159204893:T:C	420.1	20	33985	0.311541	1.71981	0.535787	FALSE
afr	chr6:32658495:C:A	420.1	20	33986	0.172247	1.7157	0.395467	FALSE
afr	chr10:112998590:C:T	420.1	20	33984	0.940367	1.0262	0.345701	FALSE
afr	chr1:159204893:T:C	420.2	346	33285	0.174569	0.86416	0.107535	FALSE
afr	chr6:32658495:C:A	420.2	346	33286	0.129949	0.830134	0.12294	FALSE
afr	chr10:112998590:C:T	420.2	346	33284	0.581644	1.0471	0.083526	FALSE
afr	chr1:159204893:T:C	420.21	72	33884	0.512223	1.17555	0.246777	FALSE
afr	chr6:32658495:C:A	420.21	72	33885	0.986611	0.995871	0.246578	FALSE
afr	chr10:112998590:C:T	420.21	72	33883	0.873663	1.02951	0.182913	FALSE
afr	chr1:159204893:T:C	420.22	20	33982	0.842645	0.91619	0.440941	FALSE
afr	chr6:32658495:C:A	420.22	20	33983	0.191187	1.67721	0.395639	FALSE
afr	chr10:112998590:C:T	420.22	20	33981	0.794339	0.91169	0.35467	FALSE
afr	chr1:159204893:T:C	420.3	121	33753	0.0173631	0.666756	0.170384	FALSE
afr	chr6:32658495:C:A	420.3	121	33754	0.896252	0.974822	0.19556	FALSE
afr	chr10:112998590:C:T	420.3	121	33752	0.464396	1.10735	0.13937	FALSE
afr	chr1:159204893:T:C	420	488	33008	0.0151574	0.805825	0.0888944	FALSE
afr	chr6:32658495:C:A	420	488	33009	0.253905	0.89137	0.100792	FALSE
afr	chr10:112998590:C:T	420	488	33007	0.415273	1.05901	0.0703836	FALSE
afr	chr1:159204893:T:C	425.1	1050	32533	0.0320363	0.874077	0.0627751	FALSE
afr	chr6:32658495:C:A	425.1	1050	32534	0.961833	0.996794	0.0671094	FALSE
afr	chr10:112998590:C:T	425.1	1050	32532	0.993473	1.0004	0.0491912	FALSE
afr	chr1:159204893:T:C	425.11	48	33960	0.36575	0.77256	0.285302	FALSE
afr	chr6:32658495:C:A	425.11	48	33961	0.55193	0.819391	0.334852	FALSE
afr	chr10:112998590:C:T	425.11	48	33959	0.814607	0.94783	0.228498	FALSE
afr	chr1:159204893:T:C	425.12	82	33912	0.0376999	0.648302	0.208555	FALSE
afr	chr6:32658495:C:A	425.12	82	33913	0.130156	0.654642	0.279927	FALSE
afr	chr10:112998590:C:T	425.12	82	33911	0.224744	0.802548	0.181188	FALSE
afr	chr1:159204893:T:C	425.2	117	33796	0.13919	0.761872	0.183915	FALSE
afr	chr6:32658495:C:A	425.2	117	33797	0.518087	1.13139	0.191003	FALSE
afr	chr10:112998590:C:T	425.2	117	33795	0.0681153	1.28811	0.138783	FALSE
afr	chr1:159204893:T:C	425.8	41	33970	0.713624	0.892955	0.308504	FALSE
afr	chr6:32658495:C:A	425.8	41	33971	0.860507	0.942344	0.337938	FALSE
afr	chr10:112998590:C:T	425.8	41	33969	0.63677	0.888278	0.250879	FALSE
afr	chr1:159204893:T:C	425	1103	32461	0.0648094	0.892566	0.0615493	FALSE
afr	chr6:32658495:C:A	425	1103	32462	0.687116	1.02646	0.0648415	FALSE
afr	chr10:112998590:C:T	425	1103	32460	0.951194	0.997061	0.0480885	FALSE
afr	chr1:159204893:T:C	426.2	327	33323	0.0646429	0.818794	0.1082	FALSE
afr	chr6:32658495:C:A	426.2	327	33324	0.262762	0.869904	0.124453	FALSE
afr	chr10:112998590:C:T	426.2	327	33322	0.396847	0.927474	0.0888629	FALSE
afr	chr1:159204893:T:C	426.21	172	33567	0.0139613	0.699966	0.145112	FALSE
afr	chr6:32658495:C:A	426.21	172	33568	0.476142	0.885458	0.170733	FALSE
afr	chr10:112998590:C:T	426.21	172	33566	0.514726	1.08002	0.118157	FALSE
afr	chr1:159204893:T:C	426.23	58	33911	0.18322	0.720347	0.246465	FALSE
afr	chr6:32658495:C:A	426.23	58	33912	0.427568	0.784822	0.305407	FALSE
afr	chr10:112998590:C:T	426.23	58	33910	0.0282973	0.597409	0.234893	FALSE
afr	chr1:159204893:T:C	426.24	84	33906	0.41025	1.20967	0.231162	FALSE
afr	chr6:32658495:C:A	426.24	84	33907	0.206403	0.71687	0.263439	FALSE
afr	chr10:112998590:C:T	426.24	84	33905	0.409067	0.863372	0.177957	FALSE
afr	chr1:159204893:T:C	426.3	408	33130	0.0783599	0.843002	0.0970219	FALSE
afr	chr6:32658495:C:A	426.3	408	33131	0.354495	0.903326	0.109808	FALSE
afr	chr10:112998590:C:T	426.3	408	33129	0.292689	1.08484	0.0773883	FALSE
afr	chr1:159204893:T:C	426.31	198	33555	0.200923	0.837424	0.13873	FALSE
afr	chr6:32658495:C:A	426.31	198	33556	0.399451	0.874584	0.15904	FALSE
afr	chr10:112998590:C:T	426.31	198	33554	0.955209	0.993721	0.112137	FALSE
afr	chr1:159204893:T:C	426.32	195	33582	0.11322	0.803907	0.137808	FALSE
afr	chr6:32658495:C:A	426.32	195	33583	0.844526	0.970312	0.153681	FALSE
afr	chr10:112998590:C:T	426.32	195	33581	0.337942	1.11201	0.110799	FALSE
afr	chr1:159204893:T:C	426.4	26	34007	0.499803	1.34839	0.442962	FALSE
afr	chr6:32658495:C:A	426.4	26	34008	0.0707056	0.271068	0.722259	FALSE
afr	chr10:112998590:C:T	426.4	26	34006	0.940855	0.977483	0.306956	FALSE
afr	chr1:159204893:T:C	426.7	1626	30143	0.839403	0.989491	0.0521316	FALSE
afr	chr6:32658495:C:A	426.7	1627	30143	0.929182	0.995171	0.0544708	FALSE
afr	chr10:112998590:C:T	426.7	1627	30141	0.382895	1.03524	0.0396953	FALSE
afr	chr1:159204893:T:C	426.8	127	33631	0.896266	1.02579	0.195276	FALSE
afr	chr6:32658495:C:A	426.8	127	33632	0.187934	0.753369	0.215081	FALSE
afr	chr10:112998590:C:T	426.8	127	33630	0.648882	0.937995	0.140586	FALSE
afr	chr1:159204893:T:C	426.9	485	33372	0.206123	0.890953	0.0913267	FALSE
afr	chr6:32658495:C:A	426.9	485	33373	0.199395	0.876911	0.102355	FALSE
afr	chr10:112998590:C:T	426.9	485	33371	0.16998	1.10187	0.0706905	FALSE
afr	chr1:159204893:T:C	426.91	238	33672	0.334089	0.883812	0.127869	FALSE
afr	chr6:32658495:C:A	426.91	238	33673	0.891071	0.98114	0.139028	FALSE
afr	chr10:112998590:C:T	426.91	238	33671	0.892431	1.01391	0.102157	FALSE
afr	chr1:159204893:T:C	426.92	292	33672	0.00761869	0.739133	0.113276	FALSE
afr	chr6:32658495:C:A	426.92	292	33673	0.415131	0.898984	0.130679	FALSE
afr	chr10:112998590:C:T	426.92	292	33671	0.130931	1.14532	0.0898294	FALSE
afr	chr1:159204893:T:C	426	2560	28985	0.63724	0.980168	0.0424782	FALSE
afr	chr6:32658495:C:A	426	2561	28985	0.414003	0.963986	0.0449011	FALSE
afr	chr10:112998590:C:T	426	2561	28983	0.180851	1.04435	0.0324295	FALSE
afr	chr1:159204893:T:C	427.1	695	32777	0.0928677	0.880369	0.0758208	FALSE
afr	chr6:32658495:C:A	427.1	695	32778	0.874498	0.98715	0.0818822	FALSE
afr	chr10:112998590:C:T	427.1	695	32776	0.849285	1.01148	0.0600683	FALSE
afr	chr1:159204893:T:C	427.11	372	33315	0.445103	0.924119	0.103345	FALSE
afr	chr6:32658495:C:A	427.11	372	33316	0.393059	0.906939	0.114368	FALSE
afr	chr10:112998590:C:T	427.11	372	33314	0.191709	1.11015	0.0800422	FALSE
afr	chr1:159204893:T:C	427.12	351	33364	0.0205332	0.785964	0.103971	FALSE
afr	chr6:32658495:C:A	427.12	351	33365	0.819415	0.973976	0.115503	FALSE
afr	chr10:112998590:C:T	427.12	351	33363	0.676348	0.965221	0.0847953	FALSE
afr	chr1:159204893:T:C	427.2	1125	32401	0.344393	0.944125	0.0608098	FALSE
afr	chr6:32658495:C:A	427.2	1125	32402	0.793054	1.01709	0.0646051	FALSE
afr	chr10:112998590:C:T	427.2	1125	32400	0.930417	1.00421	0.0480936	FALSE
afr	chr1:159204893:T:C	427.21	1065	32485	0.286506	0.935808	0.0622478	FALSE
afr	chr6:32658495:C:A	427.21	1065	32486	0.731899	1.02294	0.066195	FALSE
afr	chr10:112998590:C:T	427.21	1065	32484	0.813925	1.01167	0.0492911	FALSE
afr	chr1:159204893:T:C	427.22	297	33576	0.774599	0.967164	0.116589	FALSE
afr	chr6:32658495:C:A	427.22	297	33577	0.769017	0.963828	0.125458	FALSE
afr	chr10:112998590:C:T	427.22	297	33575	0.864732	1.0157	0.0914377	FALSE
afr	chr1:159204893:T:C	427.3	1117	31300	0.996306	0.999712	0.0622785	FALSE
afr	chr6:32658495:C:A	427.3	1118	31300	0.617559	0.967716	0.0657232	FALSE
afr	chr10:112998590:C:T	427.3	1118	31298	0.510735	1.03195	0.0478207	FALSE
afr	chr1:159204893:T:C	427.4	140	33710	0.426153	0.87244	0.171479	FALSE
afr	chr6:32658495:C:A	427.4	140	33711	0.588636	0.903129	0.188402	FALSE
afr	chr10:112998590:C:T	427.4	140	33710	0.352197	1.1277	0.129177	FALSE
afr	chr1:159204893:T:C	427.41	49	33940	0.473059	0.809297	0.294894	FALSE
afr	chr6:32658495:C:A	427.41	49	33941	0.112923	1.52811	0.267494	FALSE
afr	chr10:112998590:C:T	427.41	49	33939	0.606703	1.11906	0.218519	FALSE
afr	chr1:159204893:T:C	427.42	105	33765	0.378433	0.842771	0.194213	FALSE
afr	chr6:32658495:C:A	427.42	105	33766	0.351174	0.81014	0.225834	FALSE
afr	chr10:112998590:C:T	427.42	105	33765	0.59146	1.08385	0.15003	FALSE
afr	chr1:159204893:T:C	427.5	724	32403	0.934276	1.00626	0.0756514	FALSE
afr	chr6:32658495:C:A	427.5	724	32404	0.302649	1.08286	0.077227	FALSE
afr	chr10:112998590:C:T	427.5	724	32402	0.022108	1.1407	0.0575234	FALSE
afr	chr1:159204893:T:C	427.6	405	32980	0.398016	1.09074	0.102766	FALSE
afr	chr6:32658495:C:A	427.6	405	32981	0.709851	1.03959	0.104364	FALSE
afr	chr10:112998590:C:T	427.6	405	32979	0.535487	0.9521	0.0792149	FALSE
afr	chr1:159204893:T:C	427.61	91	33675	0.550156	1.13883	0.217566	FALSE
afr	chr6:32658495:C:A	427.61	91	33676	0.437248	1.17621	0.208919	FALSE
afr	chr10:112998590:C:T	427.61	91	33674	0.128176	0.766936	0.17442	FALSE
afr	chr1:159204893:T:C	427.7	1623	30377	0.00767231	0.873538	0.0507112	FALSE
afr	chr6:32658495:C:A	427.7	1623	30378	0.459967	1.04014	0.0532678	FALSE
afr	chr10:112998590:C:T	427.7	1623	30376	0.5324	1.02498	0.0395185	FALSE
afr	chr1:159204893:T:C	427.8	98	33791	0.961136	1.00996	0.203312	FALSE
afr	chr6:32658495:C:A	427.8	98	33792	0.34592	0.803669	0.231894	FALSE
afr	chr10:112998590:C:T	427.8	98	33790	0.557161	1.09658	0.157042	FALSE
afr	chr1:159204893:T:C	427.9	1966	30462	0.861726	0.991877	0.0468257	FALSE
afr	chr6:32658495:C:A	427.9	1966	30463	0.695417	0.980742	0.0496693	FALSE
afr	chr10:112998590:C:T	427.9	1966	30461	0.531887	0.977282	0.03676	FALSE
afr	chr1:159204893:T:C	427	5672	24945	0.741672	0.990104	0.0301717	FALSE
afr	chr6:32658495:C:A	427	5673	24945	0.854511	0.9942	0.0317205	FALSE
afr	chr10:112998590:C:T	427	5673	24944	0.80826	0.994352	0.0233409	FALSE
afr	chr1:159204893:T:C	428.1	1804	31436	0.18542	0.93557	0.0502921	FALSE
afr	chr6:32658495:C:A	428.1	1804	31437	0.129368	1.08073	0.0511917	FALSE
afr	chr10:112998590:C:T	428.1	1804	31435	0.480891	1.02726	0.0381537	FALSE
afr	chr1:159204893:T:C	428.2	348	33358	0.138502	0.85222	0.107946	FALSE
afr	chr6:32658495:C:A	428.2	348	33359	0.476291	0.918654	0.119118	FALSE
afr	chr10:112998590:C:T	428.2	348	33357	0.133925	1.13192	0.0826756	FALSE
afr	chr1:159204893:T:C	428.3	1341	32277	0.234536	0.934239	0.0572218	FALSE
afr	chr6:32658495:C:A	428.3	1341	32278	0.404884	1.05041	0.05905	FALSE
afr	chr10:112998590:C:T	428.3	1341	32276	0.994549	1.0003	0.0439987	FALSE
afr	chr1:159204893:T:C	428.4	1090	32421	0.713203	0.976624	0.0643545	FALSE
afr	chr6:32658495:C:A	428.4	1090	32422	0.429817	1.05301	0.0654266	FALSE
afr	chr10:112998590:C:T	428.4	1090	32420	0.893196	1.00656	0.048672	FALSE
afr	chr1:159204893:T:C	428	2602	30565	0.205273	0.947449	0.0426177	FALSE
afr	chr6:32658495:C:A	428	2602	30566	0.316877	1.04489	0.0438765	FALSE
afr	chr10:112998590:C:T	428	2602	30564	0.981729	1.00075	0.0325466	FALSE
afr	chr1:159204893:T:C	429.1	88	33863	0.309302	0.812123	0.204688	FALSE
afr	chr6:32658495:C:A	429.1	88	33864	0.788373	1.0609	0.220253	FALSE
afr	chr10:112998590:C:T	429.1	88	33862	0.806639	1.04125	0.16514	FALSE
afr	chr1:159204893:T:C	429.2	356	33189	0.794374	1.02936	0.11104	FALSE
afr	chr6:32658495:C:A	429.2	356	33190	0.0992682	1.19319	0.107151	FALSE
afr	chr10:112998590:C:T	429.2	356	33188	0.422572	1.06848	0.0825899	FALSE
afr	chr1:159204893:T:C	429.3	977	31675	0.679715	0.973528	0.0649842	FALSE
afr	chr6:32658495:C:A	429.3	977	31676	0.62376	1.03385	0.0678599	FALSE
afr	chr10:112998590:C:T	429.3	977	31675	0.884093	0.99259	0.0510184	FALSE
afr	chr1:159204893:T:C	429.9	31	33912	0.604045	0.83586	0.345732	FALSE
afr	chr6:32658495:C:A	429.9	31	33913	0.716881	1.13983	0.360927	FALSE
afr	chr10:112998590:C:T	429.9	31	33911	0.425078	1.24039	0.270079	FALSE
afr	chr1:159204893:T:C	429	1371	30941	0.643677	0.974515	0.0558098	FALSE
afr	chr6:32658495:C:A	429	1371	30942	0.161671	1.08338	0.0572256	FALSE
afr	chr10:112998590:C:T	429	1371	30941	0.781934	1.01207	0.0433478	FALSE
afr	chr1:159204893:T:C	430.1	80	33879	0.754847	1.07529	0.232478	FALSE
afr	chr6:32658495:C:A	430.1	80	33880	0.706916	1.09028	0.229874	FALSE
afr	chr10:112998590:C:T	430.1	80	33878	0.0242454	1.44702	0.16399	FALSE
afr	chr1:159204893:T:C	430.2	126	33735	0.752981	0.944468	0.181543	FALSE
afr	chr6:32658495:C:A	430.2	126	33736	0.118793	1.31011	0.173166	FALSE
afr	chr10:112998590:C:T	430.2	126	33734	0.766538	1.04185	0.138092	FALSE
afr	chr1:159204893:T:C	430.3	54	33933	0.48782	0.830853	0.267091	FALSE
afr	chr6:32658495:C:A	430.3	54	33934	0.61016	0.855126	0.306968	FALSE
afr	chr10:112998590:C:T	430.3	54	33932	0.595094	1.11724	0.208601	FALSE
afr	chr1:159204893:T:C	430	247	33532	0.523537	0.921841	0.127578	FALSE
afr	chr6:32658495:C:A	430	247	33533	0.892999	1.01828	0.13467	FALSE
afr	chr10:112998590:C:T	430	247	33531	0.5403	1.06213	0.0984315	FALSE
afr	chr1:159204893:T:C	433.1	554	32896	0.209751	1.1187	0.0894284	FALSE
afr	chr6:32658495:C:A	433.1	554	32897	0.000687577	1.32886	0.0837595	FALSE
afr	chr10:112998590:C:T	433.1	554	32895	0.341841	1.06596	0.0671978	FALSE
afr	chr1:159204893:T:C	433.11	81	33886	0.87753	1.03473	0.221526	FALSE
afr	chr6:32658495:C:A	433.11	81	33887	0.00624597	1.70762	0.195679	FALSE
afr	chr10:112998590:C:T	433.11	81	33885	0.132235	1.28576	0.166969	FALSE
afr	chr1:159204893:T:C	433.12	100	33802	0.841428	1.04341	0.212408	FALSE
afr	chr6:32658495:C:A	433.12	100	33803	0.373581	1.19661	0.201724	FALSE
afr	chr10:112998590:C:T	433.12	100	33801	0.0679817	1.31474	0.149928	FALSE
afr	chr1:159204893:T:C	433.2	1040	32449	0.434416	0.95108	0.0641682	FALSE
afr	chr6:32658495:C:A	433.2	1040	32450	0.0944982	1.11488	0.0650368	FALSE
afr	chr10:112998590:C:T	433.2	1040	32448	0.590085	1.02694	0.0493396	FALSE
afr	chr1:159204893:T:C	433.21	1000	32527	0.624328	0.968331	0.0657123	FALSE
afr	chr6:32658495:C:A	433.21	1000	32528	0.114513	1.1104	0.0663518	FALSE
afr	chr10:112998590:C:T	433.21	1000	32526	0.639668	1.02383	0.0503088	FALSE
afr	chr1:159204893:T:C	433.3	1337	31806	0.216794	1.07516	0.058673	FALSE
afr	chr6:32658495:C:A	433.3	1337	31807	0.11109	1.09741	0.058342	FALSE
afr	chr10:112998590:C:T	433.3	1337	31805	0.119826	1.0704	0.0437346	FALSE
afr	chr1:159204893:T:C	433.31	1220	32150	0.0804681	1.11396	0.0617412	FALSE
[truncated: 16,486 more rows]
